# Supplementary material for: Deep characterization of human γδ T cell subsets defines shared and lineage-specific traits
Source: Front Immunol. 2023 Mar 31;14:1148988. doi: 10.3389/fimmu.2023.1148988 (PMC10102470; doi:10.3389/fimmu.2023.1148988)
Supplement: Supplementary file 1 [file DataSheet_1.xlsx]

## Sheet: grl_Pool Vd 2_vs_Pool Vd 1 full
Sequence ID	Sequence Code	Primary Sequence Name	Sequence Description	Accession #	Log(Ratio)	Log(Error)	Ratio	Fold Change	P-value	Rank	FDR (Maybe??)	X Dev	Fail Code(s)	Flagged?	Log(Intensity)	Intensity1	Intensity2	Control Type	Data Control?	Abs(Fold Change)	Raw Ratio	Log(Raw Ratio)	Raw Fold Change	Abs(Raw Fold Change)	Sequence Control Type	Sequence Name(s)	Sequence Source
641166	A_32_P131940	POM121	Homo sapiens POM121 membrane glycoprotein (rat) (POM121), mRNA [NM_172020]	NM_172020	-1.88815	0.10583	0.01294	-77.2944	0	1	0	-17.8412	OK	No	-1.22823	1.08855	0.00504		No	77.2944	0.00463	-5.37527	-215.998	215.998		POM121	AgilentProbeDB
642313	A_32_P211799	USF2	Homo sapiens clone TCCCIA00046 mRNA sequence. [AY007087]	AY007087	-1.90425	0.10461	0.01247	-80.2144	0	2	0	-18.2037	OK	No	-1.50386	0.55738	0.00236		No	80.2144	0.00423	-5.4644	-236.134	236.134		USF2	AgilentProbeDB
644591	A_24_P911508	MED13L	Homo sapiens mediator complex subunit 13-like (MED13L), mRNA [NM_015335]	NM_015335	-1.8925	0.13059	0.01281	-78.0721	0	3	0	-14.4915	OK	No	-1.04668	1.66663	0.00784		No	78.0721	0.00471	-5.35896	-212.503	212.503		MED13L	AgilentProbeDB
645254	A_24_P798217	THC2667549	ALU1_HUMAN (P39188) Alu subfamily J sequence contamination warning entry, partial (13%) [THC2667549]		-1.22697	0.0829	0.0593	-16.8642	0	4	0	-14.8001	OK	No	-2.01633	0.0445	0.00227		No	16.8642	0.05094	-2.97712	-19.6313	19.6313		THC2667549	AgilentProbeDB
647728	A_23_P401098	TTC39C	Homo sapiens tetratricopeptide repeat domain 39C (TTC39C), transcript variant 2, mRNA [NM_153211]	NM_153211	-1.90081	0.11471	0.01257	-79.5818	0	5	0	-16.5713	OK	No	-1.04613	1.16606	0.00825		No	79.5818	0.00707	-4.95122	-141.347	141.347		TTC39C	AgilentProbeDB
652002	A_24_P943922	CACHD1	Homo sapiens cache domain containing 1 (CACHD1), mRNA [NM_020925]	NM_020925	1.971	0.0589	93.5402	93.5402	0	6	0	33.465	OK	No	-0.95448	0.01027	1.4126		No	93.5402	137.553	4.92401	137.553	137.553		CACHD1	AgilentProbeDB
653375	A_23_P1594	VEGFB	Homo sapiens vascular endothelial growth factor B (VEGFB), mRNA [NM_003377]	NM_003377	-2	0.02516	0.01	-100	0	7	0	-79.503	OK	No	-1.05117	2.69058	0.0038		No	100	0.00141	-6.56294	-708.353	708.353		VEGFB	AgilentProbeDB
658213	A_23_P7201	MED28	Homo sapiens tumor-related protein mRNA, complete cds. [AF317680]	AF317680	-1.9844	0.04508	0.01037	-96.472	0	8	0	-44.0243	OK	No	-1.47656	0.4571	0.00262		No	96.472	0.00574	-5.15987	-174.142	174.142		MED28	AgilentProbeDB
664443	A_24_P362737	FOXP1	Homo sapiens forkhead box P1 (FOXP1), transcript variant 1, mRNA [NM_032682]	NM_032682	-1.92614	0.12687	0.01185	-84.361	0	9	0	-15.1823	OK	No	-1.26118	1.77588	0.00312		No	84.361	0.00176	-6.34513	-569.71	569.71		FOXP1	AgilentProbeDB
665181	A_23_P101615	ZNF565	Homo sapiens zinc finger protein 565 (ZNF565), transcript variant 1, mRNA [NM_001042474]	NM_152477	0.93542	0.04266	8.61829	8.61829	0	10	0	21.9294	OK	No	-0.38388	0.14267	1.2042		No	8.61829	8.44041	2.13303	8.44041	8.44041		ZNF565	AgilentProbeDB
668312	A_23_P30024	NFKB1	Homo sapiens nuclear factor of kappa light polypeptide gene enhancer in B-cells 1 (NFKB1), mRNA [NM_003998]	NM_003998	-1.93741	0.05377	0.01155	-86.5793	0	11	0	-36.0344	OK	No	-1.56283	0.3255	0.00257		No	86.5793	0.00789	-4.84198	-126.72	126.72		NFKB1	AgilentProbeDB
668529	A_24_P149645	PUF60	Homo sapiens poly-U binding splicing factor 60KDa (PUF60), transcript variant 2, mRNA [NM_014281]	NM_014281	-1.9901	0.04405	0.01023	-97.7472	0	12	0	-45.1822	OK	No	-1.09408	3.35514	0.00316		No	97.7472	0.00094	-6.96845	-1062.57	1062.57		PUF60	AgilentProbeDB
669052	A_32_P12580	SMAD2	Homo sapiens SMAD family member 2 (SMAD2), transcript variant 2, mRNA [NM_001003652]	AY134745	-1.36023	0.07996	0.04363	-22.9206	0	13	0	-17.0114	OK	No	-1.96476	0.05859	0.00216		No	22.9206	0.03691	-3.29927	-27.0928	27.0928		SMAD2	AgilentProbeDB
669466	A_23_P73992	USP24	Homo sapiens ubiquitin specific peptidase 24 (USP24), mRNA [NM_015306]	BC029660	-1.83059	0.1235	0.01477	-67.7004	0	14	0	-14.823	OK	No	-1.00329	1.2295	0.01298		No	67.7004	0.01056	-4.55064	-94.6927	94.6927		USP24	AgilentProbeDB
672606	A_24_P337062	TSC22D2	Homo sapiens TSC22 domain family, member 2 (TSC22D2), mRNA [NM_014779]	NM_014779	-1.85829	0.12152	0.01386	-72.1581	0	15	0	-15.2923	OK	No	-1.66853	0.25651	0.00217		No	72.1581	0.00845	-4.77389	-118.379	118.379		TSC22D2	AgilentProbeDB
672816	A_23_P89159	EXOC7	Homo sapiens exocyst complex component 7 (EXOC7), transcript variant 1, mRNA [NM_001013839]	NM_001013839	-2	0.02509	0.01	-100	0	16	0	-79.7183	OK	No	-1.14479	2.55503	0.00231		No	100	0.00091	-7.00741	-1104.79	1104.79		EXOC7	AgilentProbeDB
673223	A_23_P55190	EFTUD2	Homo sapiens elongation factor Tu GTP binding domain containing 2 (EFTUD2), transcript variant 1, mRNA [NM_004247]	NM_004247	-1.97703	0.05282	0.01054	-94.8486	0	17	0	-37.4285	OK	No	-1.61764	0.2932	0.00211		No	94.8486	0.00718	-4.93609	-139.225	139.225		EFTUD2	AgilentProbeDB
674772	A_23_P57370	CECR5	Homo sapiens cat eye syndrome chromosome region, candidate 5 (CECR5), transcript variant 2, mRNA [NM_033070]	NM_033070	-1.28041	0.07825	0.05243	-19.0724	0	18	0	-16.3625	OK	No	-1.07508	0.42906	0.01923		No	19.0724	0.04482	-3.10511	-22.3117	22.3117		CECR5	AgilentProbeDB
675356	A_32_P214969	AV722457	AV722457 HTB Homo sapiens cDNA clone HTBAMH03 5', mRNA sequence [AV722457]	AV722457	-1.73727	0.09788	0.01831	-54.6097	0	19	0	-17.7492	OK	No	-1.75334	0.15862	0.00222		No	54.6097	0.01401	-4.26831	-71.401	71.401		AV722457	AgilentProbeDB
676959	A_23_P302116	PPFIA1	Homo sapiens protein tyrosine phosphatase, receptor type, f polypeptide (PTPRF), interacting protein (liprin), alpha 1 (PPFIA1), transcript variant 1, mRNA [NM_177423]	NM_177423	-1.89255	0.11186	0.01281	-78.0826	0	20	0	-16.9187	OK	No	-1.39225	0.8478	0.00327		No	78.0826	0.00386	-5.55736	-259.138	259.138		PPFIA1	AgilentProbeDB
679087	A_23_P31873	RAB11FIP1	Homo sapiens RAB11 family interacting protein 1 (class I) (RAB11FIP1), transcript variant 2, mRNA [NM_001002233]	NM_001002233	-1.80241	0.11981	0.01576	-63.4466	0	21	0	-15.0433	OK	No	-1.67061	0.22792	0.00237		No	63.4466	0.0104	-4.56616	-96.1743	96.1743		RAB11FIP1	AgilentProbeDB
680663	A_23_P418031	IFFO2	Homo sapiens intermediate filament family orphan 2 (IFFO2), mRNA [NM_001136265]	AK024480	-1.99939	0.02648	0.01001	-99.8604	0	22	0	-75.5032	OK	No	-1.43447	0.6456	0.00243		No	99.8604	0.00376	-5.58332	-265.953	265.953		IFFO2	AgilentProbeDB
655320	A_24_P196400	PHIP	Homo sapiens pleckstrin homology domain interacting protein (PHIP), mRNA [NM_017934]	NM_017934	-1.85318	0.13228	0.01402	-71.3145	1.4013e-44	23	2.50242e-41	-14.01	OK	No	-1.51733	0.50672	0.00269		No	71.3145	0.0053	-5.24004	-188.678	188.678		PHIP	AgilentProbeDB
680486	A_32_P151191	AL576526	AL576526 Homo sapiens PLACENTA COT 25-NORMALIZED Homo sapiens cDNA clone CS0DI076YA02 3-PRIME, mRNA sequence [AL576526]	AI341335	-1.87266	0.13407	0.01341	-74.5859	2.52234e-44	24	4.31667e-41	-13.9673	OK	No	-1.53415	0.42008	0.00264		No	74.5859	0.00628	-5.07067	-159.281	159.281		AL576526	AgilentProbeDB
675292	A_24_P204971	HBP1	Homo sapiens HMG-box transcription factor 1 (HBP1), mRNA [NM_012257]	NM_012257	-1.34069	0.10284	0.04564	-21.9122	7.51578e-39	25	1.23478e-35	-13.0372	OK	No	-1.96799	0.06158	0.00219		No	21.9122	0.03559	-3.33565	-28.0965	28.0965		HBP1	AgilentProbeDB
649542	A_32_P125808	THC2241453	Unknown		1.83865	0.14464	68.9681	68.9681	5.09673e-37	26	8.05146e-34	12.7116	OK	No	0.13537	0.14856	17.4526		No	68.9681	117.48	4.76626	117.48	117.48			AgilentProbeDB
651132	A_23_P12113	FLVCR1	Homo sapiens feline leukemia virus subgroup C cellular receptor 1 (FLVCR1), mRNA [NM_014053]	NM_014053	-1.71587	0.13515	0.01924	-51.9844	6.24547e-37	27	9.50075e-34	-12.6957	OK	No	-1.63071	0.23137	0.00318		No	51.9844	0.01376	-4.28622	-72.6908	72.6908		FLVCR1	AgilentProbeDB
650867	A_24_P5026	AK091569	Homo sapiens cDNA FLJ34250 fis, clone FCBBF4000529. [AK091569]	AK091569	-1.48773	0.12296	0.03253	-30.7419	1.06246e-33	28	1.55851e-30	-12.0995	OK	No	-1.83398	0.10022	0.00251		No	30.7419	0.02507	-3.68598	-39.8841	39.8841		AK091569	AgilentProbeDB
660353	A_23_P206960	SEC14L1	Homo sapiens SEC14-like 1 (S. cerevisiae) (SEC14L1), transcript variant 1, mRNA [NM_003003]	NM_003003	-1.56772	0.12994	0.02706	-36.959	1.62412e-33	29	2.30026e-30	-12.0646	OK	No	-1.81155	0.16414	0.00215		No	36.959	0.01307	-4.3372	-76.4933	76.4933		SEC14L1	AgilentProbeDB
655951	A_24_P63727	STK38	Homo sapiens serine/threonine kinase 38 (STK38), mRNA [NM_007271]	NM_007271	-1.58073	0.1314	0.02626	-38.0829	2.46925e-33	30	3.38065e-30	-12.0301	OK	No	-1.83863	0.1196	0.00217		No	38.0829	0.01814	-4.00964	-55.1269	55.1269		STK38	AgilentProbeDB
642293	A_23_P352957	USP36	Homo sapiens cDNA FLJ12851 fis, clone NT2RP2003401, weakly similar to UBIQUITIN CARBOXYL-TERMINAL HYDROLASE DUB-1 (EC 3.1.2.15). [AK022913]	NM_025090	-1.84049	0.16475	0.01444	-69.2612	5.62358e-29	31	7.45088e-26	-11.1715	OK	No	-1.20085	0.95126	0.00785		No	69.2612	0.00825	-4.79757	-121.216	121.216		USP36	AgilentProbeDB
642971	A_23_P143446	MRPL39	Homo sapiens mitochondrial ribosomal protein L39 (MRPL39), nuclear gene encoding mitochondrial protein, transcript variant 1, mRNA [NM_017446]	NM_017446	-1.48092	0.13323	0.03304	-30.2636	1.05157e-28	32	1.34972e-25	-11.1158	OK	No	-1.76415	0.11919	0.00297		No	30.2636	0.02494	-3.69139	-40.1007	40.1007		MRPL39	AgilentProbeDB
641246	A_32_P475642	C10orf12	Homo sapiens cDNA: FLJ21513 fis, clone COL05778. [AK025166]	AK025166	-1.80093	0.16206	0.01582	-63.2308	1.08977e-28	33	1.35637e-25	-11.1126	OK	No	-1.24391	0.6559	0.00659		No	63.2308	0.01005	-4.60043	-99.5272	99.5272		C10orf12	AgilentProbeDB
674065	A_32_P55882	CB242429	CB242429 UI-CF-FN0-agc-n-03-0-UI.s1 UI-CF-FN0 Homo sapiens cDNA clone UI-CF-FN0-agc-n-03-0-UI 3', mRNA sequence [CB242429]	CB242429	-1.62508	0.14632	0.02371	-42.1778	1.16972e-28	34	1.41306e-25	-11.1062	OK	No	-1.78675	0.15352	0.00222		No	42.1778	0.01445	-4.2371	-69.2066	69.2066		CB242429	AgilentProbeDB
678088	A_23_P208393	BE671182	BE671182 7e55a01.x1 NCI_CGAP_Lu24 Homo sapiens cDNA clone IMAGE:3286344 3' similar to contains element MSR1 repetitive element ;, mRNA sequence [BE671182]	BE671182	-1.07474	0.09793	0.08419	-11.8778	5.05564e-28	35	5.93287e-25	-10.9747	OK	No	-0.67722	0.81341	0.06141		No	11.8778	0.07549	-2.58371	-13.2462	13.2462		BE671182	AgilentProbeDB
678215	A_32_P53311	AK126245	Homo sapiens cDNA FLJ44257 fis, clone TKIDN2015263. [AK126245]	AK126245	-1.37623	0.12558	0.04205	-23.7809	6.01284e-28	36	6.86015e-25	-10.959	OK	No	-1.7912	0.09775	0.00335		No	23.7809	0.03423	-3.37472	-29.2161	29.2161		AK126245	AgilentProbeDB
676045	A_23_P302709	NR1D2	Homo sapiens nuclear receptor subfamily 1, group D, member 2 (NR1D2), mRNA [NM_005126]	NM_005126	-1.78113	0.1626	0.01655	-60.4128	6.36393e-28	37	7.06448e-25	-10.9539	OK	No	-1.55584	0.31749	0.00324		No	60.4128	0.01021	-4.58424	-97.9288	97.9288		NR1D2	AgilentProbeDB
678266	A_24_P341187	GBA2	Homo sapiens glucosidase, beta (bile acid) 2 (GBA2), mRNA [NM_020944]	NM_020944	-1.2795	0.119	0.05254	-19.0325	5.8024e-27	38	6.27163e-24	-10.752	OK	No	-0.65691	1.09545	0.04833		No	19.0325	0.04412	-3.12087	-22.666	22.666		GBA2	AgilentProbeDB
672870	A_23_P359052	FAM44A	Homo sapiens family with sequence similarity 44, member A (FAM44A), mRNA [NM_148894]	NM_148894	-1.74371	0.16349	0.01804	-55.4255	1.47614e-26	39	1.5546e-23	-10.6655	OK	No	-1.61884	0.36244	0.00243		No	55.4255	0.00669	-5.00641	-149.367	149.367		FAM44A	AgilentProbeDB
660882	A_24_P81473	GOT1	Homo sapiens glutamic-oxaloacetic transaminase 1, soluble (aspartate aminotransferase 1) (GOT1), mRNA [NM_002079]	NM_002079	-1.5043	0.14634	0.03131	-31.9373	8.69461e-25	40	8.92784e-22	-10.2798	OK	No	-1.88786	0.09805	0.00213		No	31.9373	0.02168	-3.83142	-46.1278	46.1278		GOT1	AgilentProbeDB
677476	A_24_P919733	LOC152719	Homo sapiens cDNA FLJ11452 fis, clone HEMBA1001435. [AK021514]	AK021514	1.14778	0.1132	14.0534	14.0534	3.70121e-24	41	3.7078e-21	10.1392	OK	No	-1.17989	0.01915	0.25837		No	14.0534	13.4894	2.60191	13.4894	13.4894		LOC152719	AgilentProbeDB
673445	A_32_P169696	A_32_P169696	Unknown		-1.55572	0.15469	0.02781	-35.9519	8.58082e-24	42	8.39143e-21	-10.0567	OK	No	-1.83135	0.1191	0.00224		No	35.9519	0.0188	-3.97379	-53.1857	53.1857			AgilentProbeDB
679656	A_23_P23221	GADD45A	Homo sapiens growth arrest and DNA-damage-inducible, alpha (GADD45A), mRNA [NM_001924]	NM_001924	-1.80448	0.18005	0.01569	-63.7504	1.2164e-23	43	1.16189e-20	-10.0223	OK	No	-1.47555	0.62645	0.00274		No	63.7504	0.00437	-5.43217	-228.645	228.645		GADD45A	AgilentProbeDB
681418	A_32_P70420	RNF34	Homo sapiens ring finger protein 34, mRNA (cDNA clone IMAGE:4394489), partial cds. [BC046174]	BC029038	-1.63453	0.1631	0.0232	-43.1049	1.22373e-23	44	1.14232e-20	-10.0217	OK	No	-1.13223	0.6915	0.0112		No	43.1049	0.0162	-4.12291	-61.7385	61.7385		RNF34	AgilentProbeDB
674648	A_23_P145247	ZNF187	Homo sapiens zinc finger protein 187 (ZNF187), transcript variant a, mRNA [NM_001023560]	NM_152736	-0.85899	0.08631	0.13836	-7.22759	2.45518e-23	45	2.24092e-20	-9.95267	OK	No	-1.21298	0.18423	0.02277		No	7.22759	0.12357	-2.09092	-8.09237	8.09237		ZNF187	AgilentProbeDB
646455	A_24_P322444	NUP62	Homo sapiens nucleoporin 62kDa (NUP62), transcript variant 1, mRNA [NM_153719]	NM_153719	-1.42739	0.14456	0.03738	-26.7541	5.37669e-23	46	4.8008e-20	-9.87438	OK	No	-1.81748	0.12216	0.00264		No	26.7541	0.02159	-3.83554	-46.3184	46.3184		NUP62	AgilentProbeDB
675671	A_24_P917261	SETX	Homo sapiens senataxin (SETX), mRNA [NM_015046]	NM_015046	-1.23263	0.12519	0.05853	-17.0855	7.11252e-23	47	6.21559e-20	-9.84628	OK	No	-2.01338	0.05008	0.00228		No	17.0855	0.04554	-3.08919	-21.9593	21.9593		SETX	AgilentProbeDB
656089	A_23_P380614	ATP9A	Homo sapiens ATPase, class II, type 9A (ATP9A), mRNA [NM_006045]	NM_006045	-1.79634	0.18375	0.01598	-62.5663	1.42496e-22	48	1.21932e-19	-9.77617	OK	No	-1.25577	1.74441	0.00414		No	62.5663	0.00237	-6.0429	-421.111	421.111		ATP9A	AgilentProbeDB
651852	A_23_P144866	GM2A	Homo sapiens GM2 ganglioside activator (GM2A), mRNA [NM_000405]	NM_000405	-1.36352	0.14114	0.0433	-23.0949	4.42033e-22	49	3.70523e-19	-9.66088	OK	No	-2.11173	0.04881	0.00225		No	23.0949	0.04611	-3.07668	-21.6863	21.6863		GM2A	AgilentProbeDB
668306	A_24_P391731	ENST00000244820	Putative uncharacterized protein DKFZp434D0617 Fragment [Source:UniProtKB/TrEMBL;Acc:Q9UFF6] [ENST00000244820]	XM_376186	1.36877	0.14177	23.376	23.376	4.69928e-22	50	3.86027e-19	9.65461	OK	No	-0.7912	0.03902	0.7553		No	23.376	19.3588	2.96315	19.3588	19.3588		ENST00000244820	AgilentProbeDB
669609	A_23_P169873	TRPC2	Homo sapiens transient receptor potential cation channel, subfamily C, member 2 (pseudogene) (TRPC2), non-coding RNA [NR_002720]	NR_002720	1.34776	0.14131	22.272	22.272	1.46623e-21	51	1.18083e-18	9.53728	OK	No	-0.7057	0.04376	0.88612		No	22.272	20.2482	3.00807	20.2482	20.2482		TRPC2	AgilentProbeDB
652374	A_24_P393838	TOMM20	Homo sapiens translocase of outer mitochondrial membrane 20 homolog (yeast) (TOMM20), nuclear gene encoding mitochondrial protein, mRNA [NM_014765]	NM_014765	-1.39536	0.14871	0.04024	-24.8522	6.38656e-21	52	5.04452e-18	-9.38342	OK	No	-1.86417	0.09307	0.00258		No	24.8522	0.02777	-3.58367	-36.0054	36.0054		TOMM20	AgilentProbeDB
645590	A_32_P99492	BX427588	BX427588 Homo sapiens FETAL LIVER Homo sapiens cDNA clone CS0DM011YM01 3-PRIME, mRNA sequence [BX427588]	BX427588	1.45182	0.15487	28.3024	28.3024	6.94709e-21	53	5.38373e-18	9.37455	OK	No	-0.29322	0.08629	5.18317		No	28.3024	60.0671	4.09546	60.0671	60.0671		BX427588	AgilentProbeDB
667603	A_24_P79808	PBXIP1	Homo sapiens pre-B-cell leukemia homeobox interacting protein 1 (PBXIP1), mRNA [NM_020524]	NM_020524	-1.93104	0.20732	0.01172	-85.3183	1.22646e-20	54	9.32859e-18	-9.3144	OK	No	-1.58132	1.66429	0.00217		No	85.3183	0.0013	-6.64332	-767.643	767.643		PBXIP1	AgilentProbeDB
652719	A_23_P44586	COX5A	Homo sapiens cytochrome c oxidase subunit Va (COX5A), nuclear gene encoding mitochondrial protein, mRNA [NM_004255]	NM_004255	-0.76228	0.08284	0.17287	-5.78474	3.51902e-20	55	2.62794e-17	-9.20183	OK	No	-1.05681	1.36587	0.09974		No	5.78474	0.07302	-2.617	-13.6946	13.6946		COX5A	AgilentProbeDB
658099	A_24_P231140	PRO0471	Homo sapiens PRO0471 mRNA, complete cds. [AF111846]	AF111846	-1.49769	0.16342	0.03179	-31.4549	4.97529e-20	56	3.64911e-17	-9.16455	OK	No	-1.82999	0.20515	0.00211		No	31.4549	0.01029	-4.57677	-97.1995	97.1995		PRO0471	AgilentProbeDB
649745	A_24_P472455	ARF6	Homo sapiens ADP-ribosylation factor 6 (ARF6), mRNA [NM_001663]	AL117621	-1.51365	0.16623	0.03064	-32.6327	8.57386e-20	57	6.17814e-17	-9.10567	OK	No	-1.8017	0.14946	0.00244		No	32.6327	0.01629	-4.11697	-61.373	61.373		ARF6	AgilentProbeDB
654093	A_23_P434268	ENST00000369739	Protein dopey-1 [Source:UniProtKB/Swiss-Prot;Acc:Q5JWR5] [ENST00000369739]	AB029040	-1.52365	0.16758	0.02995	-33.3925	9.72584e-20	58	6.8874e-17	-9.09197	OK	No	-1.80015	0.1748	0.00229		No	33.3925	0.0131	-4.33488	-76.316	76.316		ENST00000369739	AgilentProbeDB
652622	A_24_P227350	THC2495068	TWST1_GORGO (Q8MI06) Twist-related protein 1, partial (8%) [THC2495068]		-1.563	0.17207	0.02735	-36.5592	1.05211e-19	59	7.32429e-17	-9.08342	OK	No	-1.9417	0.09924	0.00276		No	36.5592	0.02783	-3.58163	-35.9322	35.9322		THC2495068	AgilentProbeDB
672217	A_23_P94216	LONRF1	Homo sapiens LON peptidase N-terminal domain and ring finger 1 (LONRF1), mRNA [NM_152271]	NM_152271	-1.19459	0.13174	0.06389	-15.6527	1.21284e-19	60	8.3025e-17	-9.06794	OK	No	-2.18024	0.03321	0.00222		No	15.6527	0.06696	-2.70369	-14.9347	14.9347		LONRF1	AgilentProbeDB
653556	A_24_P130026	BAG5	Homo sapiens BCL2-associated athanogene 5 (BAG5), transcript variant 1, mRNA [NM_001015049]	NM_001015049	-1.75882	0.19417	0.01743	-57.388	1.32728e-19	61	8.93695e-17	-9.05811	OK	No	-1.33345	1.84449	0.00234		No	57.388	0.00127	-6.66997	-788.374	788.374		BAG5	AgilentProbeDB
665409	A_32_P100707	AW964144	EST376217 MAGE resequences, MAGH Homo sapiens cDNA, mRNA sequence [AW964144]		-1.92284	0.21286	0.01194	-83.7228	1.66372e-19	62	1.10216e-16	-9.03343	OK	No	-1.77657	0.38446	0.00227		No	83.7228	0.00591	-5.13151	-169.273	169.273		AW964144	AgilentProbeDB
651946	A_23_P209232	CLIP4	Homo sapiens CAP-GLY domain containing linker protein family, member 4 (CLIP4), mRNA [NM_024692]	NM_024692	-1.42498	0.158	0.03759	-26.6059	1.90502e-19	63	1.24198e-16	-9.0186	OK	No	-1.86068	0.12066	0.00237		No	26.6059	0.0196	-3.93211	-51.0145	51.0145		CLIP4	AgilentProbeDB
656936	A_24_P416177	ADCY7	Homo sapiens adenylate cyclase 7 (ADCY7), mRNA [NM_001114]	NM_001114	-1.92218	0.21389	0.01196	-83.595	2.54767e-19	64	1.63501e-16	-8.9867	OK	No	-1.77202	0.36707	0.00239		No	83.595	0.00652	-5.03262	-153.334	153.334		ADCY7	AgilentProbeDB
656622	A_23_P372660	GAPVD1	Homo sapiens GTPase activating protein and VPS9 domains 1 (GAPVD1), mRNA [NM_015635]	NM_015635	-1.53856	0.17253	0.02894	-34.5593	4.76134e-19	65	3.00865e-16	-8.91769	OK	No	-1.98805	0.08553	0.00252		No	34.5593	0.0295	-3.5235	-33.9028	33.9028		GAPVD1	AgilentProbeDB
668051	A_23_P16132	CHERP	Homo sapiens calcium homeostasis endoplasmic reticulum protein (CHERP), mRNA [NM_006387]	NM_006387	-1.43108	0.16056	0.03706	-26.9823	4.96447e-19	66	3.08948e-16	-8.91306	OK	No	-2.08433	0.06017	0.00223		No	26.9823	0.03705	-3.29543	-26.9891	26.9891		CHERP	AgilentProbeDB
673349	A_24_P943263	RASA4	Homo sapiens RAS p21 protein activator 4 (RASA4), transcript variant 1, mRNA [NM_006989]	NM_006989	-1.40068	0.15764	0.03975	-25.1581	6.37585e-19	67	3.90859e-16	-8.88528	OK	No	-2.09365	0.05575	0.00224		No	25.1581	0.04021	-3.21367	-24.8703	24.8703		RASA4	AgilentProbeDB
658014	A_24_P910372	THC2675121	Unknown		-1.2891	0.14565	0.05139	-19.4582	8.71042e-19	68	5.26122e-16	-8.85053	OK	No	-2.04761	0.05067	0.00275		No	19.4582	0.05425	-2.91412	-18.4326	18.4326		THC2675121	AgilentProbeDB
666648	A_24_P914240	ZNF44	Homo sapiens zinc finger protein 44, mRNA (cDNA clone IMAGE:3544853). [BC001868]	BC001868	-1.35886	0.15362	0.04377	-22.8485	9.11412e-19	69	5.42528e-16	-8.84547	OK	No	-2.13918	0.04533	0.0021		No	22.8485	0.04626	-3.07338	-21.6149	21.6149		ZNF44	AgilentProbeDB
652260	A_32_P188388	AA586832	nn79d05.s1 NCI_CGAP_Co9 Homo sapiens cDNA clone IMAGE:1090089 3', mRNA sequence [AA586832]	AA586832	-1.44818	0.16398	0.03563	-28.0658	1.03205e-18	70	6.05563e-16	-8.83158	OK	No	-1.71798	0.14343	0.00342		No	28.0658	0.02383	-3.737	-41.9721	41.9721		AA586832	AgilentProbeDB
662320	A_24_P915864	AL565181	AL565181 AL565181 Homo sapiens FETAL BRAIN Homo sapiens cDNA clone CS0DF002YI11 3-PRIME, mRNA sequence [AL565181]	AL565181	-1.35271	0.15338	0.04439	-22.5273	1.14931e-18	71	6.64868e-16	-8.81954	OK	No	-2.06135	0.05741	0.00259		No	22.5273	0.04505	-3.10003	-22.1986	22.1986		AL565181	AgilentProbeDB
652525	A_24_P348208	ZNF562	Homo sapiens zinc finger protein 562 (ZNF562), transcript variant 3, mRNA [NM_017656]	NM_017656	-1.2893	0.14722	0.05137	-19.4669	1.99894e-18	72	1.14031e-15	-8.75735	OK	No	-2.0402	0.05366	0.00282		No	19.4669	0.05265	-2.94412	-18.9939	18.9939		ZNF562	AgilentProbeDB
645288	A_23_P413634	ZNF329	Homo sapiens zinc finger protein 329 (ZNF329), mRNA [NM_024620]	NM_024620	-1.91808	0.21903	0.01208	-82.8093	2.00497e-18	73	1.12808e-15	-8.75701	OK	No	-1.64424	0.75825	0.00256		No	82.8093	0.00338	-5.69129	-296.275	296.275		ZNF329	AgilentProbeDB
649531	A_23_P87323	COMMD9	Homo sapiens COMM domain containing 9 (COMMD9), transcript variant 1, mRNA [NM_014186]	NM_014186	-1.80183	0.20617	0.01578	-63.3616	2.33959e-18	74	1.29857e-15	-8.73959	OK	No	-1.93046	0.14382	0.00226		No	63.3616	0.01571	-4.15339	-63.6493	63.6493		COMMD9	AgilentProbeDB
672057	A_32_P70759	THC2340991	Unknown		-1.64836	0.1898	0.02247	-44.5003	3.79358e-18	75	2.07752e-15	-8.68482	OK	No	-1.65436	0.59695	0.00227		No	44.5003	0.00381	-5.57056	-262.58	262.58			AgilentProbeDB
679641	A_24_P142024	CHMP4A	Homo sapiens chromatin modifying protein 4A (CHMP4A), mRNA [NM_014169]	NM_014169	-1.67413	0.19286	0.02118	-47.2202	3.93772e-18	76	2.12808e-15	-8.68058	OK	No	-0.93942	2.14268	0.01337		No	47.2202	0.00624	-5.07703	-160.297	160.297		CHMP4A	AgilentProbeDB
644302	A_32_P75122	FAM58A	Homo sapiens family with sequence similarity 58, member A (FAM58A), transcript variant 1, mRNA [NM_152274]	NM_152274	-1.7905	0.20775	0.0162	-61.7307	6.77405e-18	77	3.61338e-15	-8.61866	OK	No	-1.92411	0.14503	0.00231		No	61.7307	0.01596	-4.13776	-62.6625	62.6625		FAM58A	AgilentProbeDB
653205	A_24_P396753	TRIB2	Homo sapiens tribbles homolog 2 (Drosophila) (TRIB2), mRNA [NM_021643]	NM_021643	-1.88174	0.21862	0.01313	-76.1628	7.46326e-18	78	3.92998e-15	-8.60756	OK	No	-1.85804	0.23434	0.00229		No	76.1628	0.00977	-4.62876	-102.387	102.387		TRIB2	AgilentProbeDB
657172	A_24_P761130	AK097080	Homo sapiens cDNA FLJ39761 fis, clone SPLEN1000083. [AK097080]	AK097080	-1.65943	0.1928	0.02191	-45.6487	7.49791e-18	79	3.89825e-15	-8.60703	OK	No	-1.7081	0.18777	0.0026		No	45.6487	0.01386	-4.27878	-72.1522	72.1522		AK097080	AgilentProbeDB
655091	A_23_P103720	AGMAT	Homo sapiens agmatine ureohydrolase (agmatinase) (AGMAT), mRNA [NM_024758]	NM_024758	-1.63469	0.19011	0.02319	-43.1209	8.07324e-18	80	4.1449e-15	-8.59855	OK	No	-1.52637	0.66222	0.00309		No	43.1209	0.00467	-5.36637	-214.085	214.085		AGMAT	AgilentProbeDB
641917	A_24_P68631	HIST2H2AB	Homo sapiens histone cluster 2, H2ab (HIST2H2AB), mRNA [NM_175065]	NM_175065	-1.0706	0.12485	0.085	-11.7653	9.90106e-18	81	5.02057e-15	-8.57509	OK	No	0.1489	5.58088	0.41676		No	11.7653	0.07468	-2.59458	-13.391	13.391		HIST2H2AB	AgilentProbeDB
653238	A_24_P926229	A_24_P926229	Unknown		-1.32483	0.15452	0.04733	-21.1267	1.00097e-17	82	5.01376e-15	-8.57383	OK	No	-2.03805	0.05022	0.00225		No	21.1267	0.04486	-3.10411	-22.2893	22.2893			AgilentProbeDB
678380	A_23_P48056	CKAP4	Homo sapiens cytoskeleton-associated protein 4 (CKAP4), mRNA [NM_006825]	NM_006825	-0.77632	0.09088	0.16737	-5.97476	1.31234e-17	83	6.49419e-15	-8.5426	OK	No	-2.12649	0.04267	0.00677		No	5.97476	0.15863	-1.84116	-6.30382	6.30382		CKAP4	AgilentProbeDB
656734	A_23_P553	TARS2	Homo sapiens threonyl-tRNA synthetase 2, mitochondrial (putative) (TARS2), nuclear gene encoding mitochondrial protein, mRNA [NM_025150]	NM_025150	-1.69913	0.20049	0.01999	-50.018	2.35435e-17	84	1.15119e-14	-8.47482	OK	No	-1.99228	0.11301	0.00214		No	50.018	0.01895	-3.96579	-52.7618	52.7618		TARS2	AgilentProbeDB
652508	A_23_P10385	DTL	Homo sapiens denticleless homolog (Drosophila) (DTL), mRNA [NM_016448]	NM_016448	0.99006	0.11751	9.77362	9.77362	3.60885e-17	85	1.74384e-14	8.42496	OK	No	-1.8583	0.00869	0.12922		No	9.77362	14.876	2.69975	14.876	14.876		DTL	AgilentProbeDB
658012	A_23_P309207	ZNF577	Homo sapiens zinc finger protein 577 (ZNF577), transcript variant 1, mRNA [NM_032679]	NM_032679	0.80643	0.09575	6.40368	6.40368	3.69503e-17	86	1.76472e-14	8.42219	OK	No	-1.24399	0.02493	0.15842		No	6.40368	6.35531	1.84929	6.35531	6.35531		ZNF577	AgilentProbeDB
675930	A_24_P826485	AF034176	AF034176 Human mRNA (Tripodis and Ragoussis) Homo sapiens cDNA clone ntcon5 contig. [AF034176]	AF034176	-1.0969	0.13047	0.08	-12.4998	4.19547e-17	87	1.9807e-14	-8.4073	OK	No	-2.21564	0.02585	0.00226		No	12.4998	0.08738	-2.43748	-11.4441	11.4441		AF034176	AgilentProbeDB
675117	A_24_P919265	A_24_P919265	Unknown		-1.70705	0.20494	0.01963	-50.9384	8.10961e-17	88	3.78507e-14	-8.32963	OK	No	-1.89443	0.14409	0.00262		No	50.9384	0.01816	-4.00857	-55.0679	55.0679			AgilentProbeDB
650540	A_24_P113926	DPT	Homo sapiens dermatopontin (DPT), mRNA [NM_001937]	NM_001937	-1.23374	0.14815	0.05838	-17.1295	8.22645e-17	89	3.79646e-14	-8.32794	OK	No	-2.17731	0.03541	0.00216		No	17.1295	0.06096	-2.79762	-16.4055	16.4055		DPT	AgilentProbeDB
669009	A_24_P123632	AF034174	AF034174 Human mRNA (Tripodis and Ragoussis) Homo sapiens cDNA clone ntcon3 contig, mRNA sequence [AF034174]	AF034174	-1.41573	0.17002	0.03839	-26.0455	8.30245e-17	90	3.78896e-14	-8.32685	OK	No	-2.05517	0.06148	0.00264		No	26.0455	0.04293	-3.14811	-23.292	23.292		AF034174	AgilentProbeDB
644893	A_24_P910580	GOLGA8A	Homo sapiens golgi autoantigen, golgin subfamily a, 8A (GOLGA8A), mRNA [NM_181077]	NM_181077	-1.9109	0.22953	0.01228	-81.4523	8.42061e-17	91	3.80066e-14	-8.32517	OK	No	-1.55363	1.42315	0.00256		No	81.4523	0.0018	-6.32156	-556.438	556.438		GOLGA8A	AgilentProbeDB
643825	A_24_P133488	CDCA4	Homo sapiens cell division cycle associated 4 (CDCA4), transcript variant 1, mRNA [NM_017955]	NM_017955	-1.24047	0.14921	0.05748	-17.3968	9.27697e-17	92	4.14166e-14	-8.31369	OK	No	-2.08587	0.04518	0.00273		No	17.3968	0.06047	-2.8056	-16.5371	16.5371		CDCA4	AgilentProbeDB
645256	A_23_P34676	CD247	Homo sapiens CD247 molecule (CD247), transcript variant 1, mRNA [NM_198053]	NM_198053	-1.76342	0.21239	0.01724	-57.9994	1.01826e-16	93	4.4971e-14	-8.30264	OK	No	-0.72009	4.04887	0.03611		No	57.9994	0.00892	-4.71953	-112.115	112.115		CD247	AgilentProbeDB
651741	A_32_P191527	SETD8	Homo sapiens SET domain containing (lysine methyltransferase) 8 (SETD8), mRNA [NM_020382]	NM_020382	-1.83755	0.22134	0.01454	-68.7943	1.02475e-16	94	4.47761e-14	-8.30188	OK	No	-1.86132	0.1942	0.00246		No	68.7943	0.01268	-4.36754	-78.8496	78.8496		SETD8	AgilentProbeDB
669709	A_23_P215406	RAC1	Homo sapiens ras-related C3 botulinum toxin substrate 1 (rho family, small GTP binding protein Rac1) (RAC1), transcript variant Rac1c, mRNA [NM_198829]	NM_198829	-1.31272	0.15814	0.04867	-20.5458	1.03113e-16	95	4.45806e-14	-8.30114	OK	No	-2.11035	0.0561	0.00236		No	20.5458	0.04215	-3.16656	-23.7258	23.7258		RAC1	AgilentProbeDB
646917	A_24_P395621	RUNDC1	Homo sapiens RUN domain containing 1 (RUNDC1), mRNA [NM_173079]	NM_173079	-1.20102	0.14476	0.06295	-15.8863	1.07267e-16	96	4.58935e-14	-8.29645	OK	No	-2.11289	0.04016	0.00258		No	15.8863	0.06434	-2.7436	-15.5429	15.5429		RUNDC1	AgilentProbeDB
679205	A_23_P80773	SRPRB	Homo sapiens signal recognition particle receptor, B subunit (SRPRB), mRNA [NM_021203]	NM_021203	-1.67584	0.20294	0.02109	-47.4071	1.48217e-16	97	6.276e-14	-8.25793	OK	No	-0.96507	1.21983	0.01585		No	47.4071	0.013	-4.34309	-76.9448	76.9448		SRPRB	AgilentProbeDB
645463	A_23_P310331	RANBP3	Homo sapiens RAN binding protein 3 (RANBP3), transcript variant RANBP3-a, mRNA [NM_003624]	NM_003624	-1.56158	0.18917	0.02744	-36.4402	1.52214e-16	98	6.37948e-14	-8.25476	OK	No	-2.0497	0.0793	0.00212		No	36.4402	0.02671	-3.62266	-37.437	37.437		RANBP3	AgilentProbeDB
666920	A_23_P30377	DDX46	Homo sapiens DEAD (Asp-Glu-Ala-Asp) box polypeptide 46 (DDX46), mRNA [NM_014829]	NM_014829	-1.78771	0.21712	0.0163	-61.3347	1.81576e-16	99	7.5332e-14	-8.23366	OK	No	-1.9443	0.14669	0.00216		No	61.3347	0.01469	-4.22034	-68.0565	68.0565		DDX46	AgilentProbeDB
672936	A_24_P135579	LOC344382	PREDICTED: Homo sapiens similar to unr-interacting protein (LOC344382), mRNA [XM_293026]	XM_293026	-1.62075	0.19788	0.02395	-41.7588	2.59955e-16	100	1.06771e-13	-8.19059	OK	No	-1.95423	0.1108	0.00245		No	41.7588	0.02212	-3.81123	-45.2059	45.2059		LOC344382	AgilentProbeDB
653132	A_23_P211985	SNRK	Homo sapiens SNF related kinase (SNRK), transcript variant 1, mRNA [NM_017719]	NM_017719	-1.68988	0.20641	0.02042	-48.9647	2.67629e-16	101	1.08835e-13	-8.18709	OK	No	-1.92685	0.14786	0.00245		No	48.9647	0.01654	-4.10207	-60.4654	60.4654		SNRK	AgilentProbeDB
670513	A_24_P410536	UBR4	Homo sapiens mRNA for KIAA1307 protein, partial cds. [AB037728]	AB037728	-1.72749	0.2111	0.01873	-53.3938	2.75849e-16	102	1.11078e-13	-8.18344	OK	No	-1.92351	0.1477	0.00238		No	53.3938	0.01609	-4.12925	-62.1311	62.1311		UBR4	AgilentProbeDB
666397	A_23_P80700	KLHL18	Homo sapiens cDNA FLJ13703 fis, clone PLACE2000246, weakly similar to RING CANAL PROTEIN. [AK023765]	AK023765	-1.34266	0.1642	0.04543	-22.012	2.91143e-16	103	1.16098e-13	-8.17694	OK	No	-2.13861	0.04846	0.00212		No	22.012	0.04382	-3.1276	-22.8191	22.8191		KLHL18	AgilentProbeDB
657879	A_23_P320658	BUB3	Homo sapiens budding uninhibited by benzimidazoles 3 homolog (yeast) (BUB3), transcript variant 1, mRNA [NM_004725]	NM_004725	-1.81444	0.22226	0.01533	-65.2295	3.25097e-16	104	1.28391e-13	-8.16363	OK	No	-1.89295	0.1794	0.00234		No	65.2295	0.01302	-4.34103	-76.7868	76.7868		BUB3	AgilentProbeDB
665838	A_24_P1773	LONP2	Homo sapiens lon peptidase 2, peroxisomal (LONP2), mRNA [NM_031490]	NM_031490	-1.38047	0.16918	0.04164	-24.0141	3.36313e-16	105	1.31556e-13	-8.15954	OK	No	-1.89497	0.10002	0.00235		No	24.0141	0.02352	-3.74984	-42.5145	42.5145		LONP2	AgilentProbeDB
642346	A_23_P151970	FEM1B	Homo sapiens fem-1 homolog b (C. elegans) (FEM1B), mRNA [NM_015322]	NM_015322	-1.29451	0.1587	0.05076	-19.702	3.43517e-16	106	1.33106e-13	-8.15698	OK	No	-2.10197	0.0478	0.00243		No	19.702	0.0509	-2.9778	-19.6446	19.6446		FEM1B	AgilentProbeDB
643171	A_24_P605798	A_24_P605798	Unknown		-1.50594	0.18464	0.03119	-32.0586	3.46034e-16	107	1.32829e-13	-8.15609	OK	No	-1.84236	0.10908	0.00245		No	32.0586	0.0225	-3.79403	-44.4351	44.4351			AgilentProbeDB
669260	A_23_P97473	MRPL20	Homo sapiens mitochondrial ribosomal protein L20 (MRPL20), nuclear gene encoding mitochondrial protein, mRNA [NM_017971]	NM_017971	-1.69335	0.20767	0.02026	-49.3572	3.5223e-16	108	1.33955e-13	-8.15395	OK	No	-1.88976	0.41072	0.00221		No	49.3572	0.00537	-5.22715	-186.261	186.261		MRPL20	AgilentProbeDB
663687	A_24_P922606	NUP160	Homo sapiens nucleoporin 160kDa (NUP160), mRNA [NM_015231]	NM_015231	-1.2872	0.15801	0.05162	-19.3731	3.75677e-16	109	1.41561e-13	-8.14616	OK	No	-1.98733	0.0685	0.00219		No	19.3731	0.03194	-3.44379	-31.3053	31.3053		NUP160	AgilentProbeDB
669141	A_32_P121303	NUP50	Homo sapiens nucleoporin 50kDa (NUP50), transcript variant 2, mRNA [NM_007172]	NM_007172	-1.57756	0.19407	0.02645	-37.8056	4.33239e-16	110	1.61768e-13	-8.12889	OK	No	-1.70191	0.22396	0.00275		No	37.8056	0.01226	-4.40112	-81.5422	81.5422		NUP50	AgilentProbeDB
644285	A_32_P93459	THC2737559	Unknown		-1.7122	0.21127	0.0194	-51.5466	5.3002e-16	111	1.96122e-13	-8.10441	OK	No	-1.91184	0.19937	0.00227		No	51.5466	0.01141	-4.47328	-87.6434	87.6434		THC2737559	AgilentProbeDB
641613	A_23_P321473	FAM76A	Homo sapiens family with sequence similarity 76, member A (FAM76A), mRNA [NM_152660]	NM_152660	-1.50538	0.18616	0.03123	-32.0169	6.15061e-16	112	2.25557e-13	-8.0863	OK	No	-1.90249	0.10804	0.00317		No	32.0169	0.02935	-3.52852	-34.0736	34.0736		FAM76A	AgilentProbeDB
680634	A_23_P129279	DNAJA4	Homo sapiens DnaJ (Hsp40) homolog, subfamily A, member 4 (DNAJA4), transcript variant 1, mRNA [NM_018602]	NM_018602	-1.74767	0.21623	0.01788	-55.9332	6.3462e-16	113	2.3067e-13	-8.08248	OK	No	-1.96895	0.1323	0.00212		No	55.9332	0.01601	-4.13474	-62.4733	62.4733		DNAJA4	AgilentProbeDB
679758	A_24_P252718	EPC1	Homo sapiens enhancer of polycomb homolog 1 (Drosophila), mRNA (cDNA clone MGC:33656 IMAGE:4828057), complete cds. [BC036529]	BC036529	-1.8255	0.22604	0.01495	-66.911	6.70032e-16	114	2.41405e-13	-8.07586	OK	No	-1.86996	0.27709	0.0021		No	66.911	0.00759	-4.88065	-131.716	131.716		EPC1	AgilentProbeDB
660803	A_23_P53567	CCDC53	Homo sapiens coiled-coil domain containing 53 (CCDC53), mRNA [NM_016053]	NM_016053	-1.64712	0.20408	0.02254	-44.3732	6.97307e-16	115	2.49048e-13	-8.07099	OK	No	-1.96957	0.11946	0.00235		No	44.3732	0.01963	-3.93062	-50.9383	50.9383		CCDC53	AgilentProbeDB
643211	A_24_P785293	SNHG1	Homo sapiens small nucleolar RNA host gene 1 (non-protein coding) (SNHG1), non-coding RNA [NR_003098]	NR_003098	-1.82069	0.22623	0.01511	-66.1745	8.42331e-16	116	2.98251e-13	-8.04789	OK	No	-1.8562	0.26593	0.00227		No	66.1745	0.00854	-4.76247	-117.035	117.035		SNHG1	AgilentProbeDB
657599	A_23_P61854	TTC37	Tetratricopeptide repeat protein 37 (TPR repeat protein 37) [Source:UniProtKB/Swiss-Prot;Acc:Q6PGP7] [ENST00000358746]	AB002370	-1.0556	0.13137	0.08798	-11.3657	9.3202e-16	117	3.27187e-13	-8.03549	OK	No	-2.20667	0.02466	0.00227		No	11.3657	0.09209	-2.38503	-10.8594	10.8594		TTC37	AgilentProbeDB
659031	A_24_P935252	FXR1	H.sapiens mRNA for FXR1 protein. [X90874]	X90874	-1.54926	0.19299	0.02823	-35.4209	9.93467e-16	118	3.45802e-13	-8.02766	OK	No	-1.72752	0.16419	0.00296		No	35.4209	0.018	-4.01727	-55.5495	55.5495		FXR1	AgilentProbeDB
654207	A_23_P99974	CLK3	Homo sapiens CDC-like kinase 3 (CLK3), transcript variant 2, mRNA [NM_003992]	NM_003992	-1.87197	0.23377	0.01343	-74.4689	1.16757e-15	119	4.02988e-13	-8.00782	OK	No	-1.77391	0.26111	0.00303		No	74.4689	0.01162	-4.45535	-86.0866	86.0866		CLK3	AgilentProbeDB
673540	A_23_P415558	ZNF212	Homo sapiens zinc finger protein 212 (ZNF212), mRNA [NM_012256]	NM_012256	-1.78996	0.22378	0.01622	-61.6544	1.25763e-15	120	4.30455e-13	-7.99868	OK	No	-1.93665	0.15093	0.0022		No	61.6544	0.01461	-4.22631	-68.4642	68.4642		ZNF212	AgilentProbeDB
678256	A_32_P107033	AW939027	AW939027 QV1-DT0068-240200-085-b05 DT0068 Homo sapiens cDNA, mRNA sequence [AW939027]	AW939027	-1.66118	0.20795	0.02182	-45.8329	1.3674e-15	121	4.64159e-13	-7.98837	OK	No	-1.71089	0.3844	0.00211		No	45.8329	0.00548	-5.20581	-182.328	182.328		AW939027	AgilentProbeDB
660383	A_23_P156218	GZMK	Homo sapiens granzyme K (granzyme 3; tryptase II) (GZMK), mRNA [NM_002104]	NM_002104	-1.53219	0.19192	0.02936	-34.0554	1.42329e-15	122	4.7917e-13	-7.98342	OK	No	-0.46103	3.80908	0.05051		No	34.0554	0.01326	-4.323	-75.4146	75.4146		GZMK	AgilentProbeDB
666295	A_32_P149416	BG001037	BG001037 RC5-GN0132-131100-012-E05 GN0132 Homo sapiens cDNA, mRNA sequence [BG001037]	BG001037	-1.31126	0.16428	0.04884	-20.4769	1.44034e-15	123	4.80968e-13	-7.98195	OK	No	-2.00564	0.06326	0.003		No	20.4769	0.04735	-3.05023	-21.1202	21.1202		BG001037	AgilentProbeDB
676082	A_24_P205130	FNBP1	Homo sapiens formin binding protein 1 (FNBP1), mRNA [NM_015033]	NM_015033	-1.43181	0.17997	0.037	-27.0279	1.78206e-15	124	5.90279e-13	-7.95564	OK	No	-1.99807	0.07765	0.00269		No	27.0279	0.03462	-3.36322	-28.8821	28.8821		FNBP1	AgilentProbeDB
655536	A_23_P301896	PRDM2	Homo sapiens PR domain containing 2, with ZNF domain (PRDM2), transcript variant 2, mRNA [NM_015866]	NM_015866	-1.81279	0.22791	0.01539	-64.9816	1.80658e-15	125	5.93613e-13	-7.95395	OK	No	-1.91693	0.18452	0.00218		No	64.9816	0.01184	-4.43636	-84.4669	84.4669		PRDM2	AgilentProbeDB
667176	A_24_P285768	EDEM1	Homo sapiens ER degradation enhancer, mannosidase alpha-like 1 (EDEM1), mRNA [NM_014674]	NM_014674	-1.82139	0.22942	0.01509	-66.2807	2.03784e-15	126	6.64287e-13	-7.93902	OK	No	-1.86997	0.21081	0.00225		No	66.2807	0.01068	-4.53915	-93.611	93.611		EDEM1	AgilentProbeDB
653837	A_24_P419351	PDE4D	Homo sapiens phosphodiesterase 4D, cAMP-specific (phosphodiesterase E3 dunce homolog, Drosophila) (PDE4D), transcript variant 2, mRNA [NM_006203]	NM_006203	-1.88543	0.23902	0.01302	-76.8116	3.06933e-15	127	9.9265e-13	-7.88805	OK	No	-1.68159	0.63253	0.00218		No	76.8116	0.00344	-5.67221	-290.675	290.675		PDE4D	AgilentProbeDB
663900	A_24_P56052	ZFP91	Homo sapiens zinc finger protein 91 homolog (mouse) (ZFP91), mRNA [NM_053023]	NM_170768	-1.71133	0.217	0.01944	-51.4432	3.11517e-15	128	9.99605e-13	-7.8862	OK	No	-1.86482	0.69329	0.00211		No	51.4432	0.00305	-5.79373	-328.234	328.234		ZFP91	AgilentProbeDB
679685	A_23_P52903	VPS26B	Homo sapiens vacuolar protein sorting 26 homolog B (S. pombe) (VPS26B), mRNA [NM_052875]	NM_052875	-1.79868	0.22817	0.0159	-62.9038	3.19782e-15	129	1.01817e-12	-7.88293	OK	No	-1.67704	0.74518	0.0028		No	62.9038	0.00375	-5.58545	-266.52	266.52		VPS26B	AgilentProbeDB
648499	A_23_P313645	MAP3K2	Homo sapiens mitogen-activated protein kinase kinase kinase 2 (MAP3K2), mRNA [NM_006609]	NM_006609	-1.51818	0.19318	0.03033	-32.9748	3.86963e-15	130	1.22259e-12	-7.85908	OK	No	-2.01838	0.08383	0.00236		No	32.9748	0.02814	-3.5706	-35.5381	35.5381		MAP3K2	AgilentProbeDB
679284	A_23_P21234	BM725480	BM725480 UI-E-EJ0-aie-p-22-0-UI.r1 UI-E-EJ0 Homo sapiens cDNA clone UI-E-EJ0-aie-p-22-0-UI 5', mRNA sequence [BM725480]	BM725480	0.3105	0.03951	2.04409	2.04409	3.88771e-15	131	1.21893e-12	7.8585	OK	No	-0.37426	0.31978	0.5911		No	2.04409	1.84843	0.61434	1.84843	1.84843		BM725480	AgilentProbeDB
642530	A_23_P400580	FNIP2	Homo sapiens folliculin interacting protein 2 (FNIP2), mRNA [NM_020840]	AB040883	-1.8433	0.2348	0.01435	-69.7106	4.14416e-15	132	1.28949e-12	-7.85049	OK	No	-1.8647	0.20831	0.00246		No	69.7106	0.01183	-4.43733	-84.5485	84.5485		FNIP2	AgilentProbeDB
648374	A_23_P41697	FEM1C	Homo sapiens fem-1 homolog c (C. elegans) (FEM1C), mRNA [NM_020177]	NM_020177	-1.079	0.13749	0.08337	-11.995	4.22637e-15	133	1.30519e-12	-7.84803	OK	No	-2.17677	0.02712	0.00237		No	11.995	0.08734	-2.43797	-11.4498	11.4498		FEM1C	AgilentProbeDB
663330	A_23_P147439	ATXN2L	Homo sapiens ataxin 2-like (ATXN2L), transcript variant E, mRNA [NM_148416]	NM_017492	-1.87836	0.23939	0.01323	-75.5713	4.27546e-15	134	1.31049e-12	-7.84658	OK	No	-1.76209	0.34525	0.00251		No	75.5713	0.00728	-4.92203	-137.281	137.281		ATXN2L	AgilentProbeDB
667321	A_32_P186027	ANP32A	Acidic leucine-rich nuclear phosphoprotein 32 family member A (Potent heat-stable protein phosphatase 2A inhibitor I1PP2A)(Acidic nuclear phosphoprotein pp32)(Leucine-rich acidic nuclear protein)(Lanp)(Putative HLA-DR-associated protein I)(PHAPI)(Mapmodulin) [Source:UniProtKB/Swiss-Prot;Acc:P39687] [ENST00000409628]	CR625412	-1.2419	0.15927	0.05729	-17.4544	6.3131e-15	135	1.92073e-12	-7.79753	OK	No	-1.74047	0.1	0.00467		No	17.4544	0.04668	-3.06435	-21.4205	21.4205		ANP32A	AgilentProbeDB
678995	A_32_P75141	A_32_P75141	Unknown		-1.50364	0.19294	0.03136	-31.8891	6.53207e-15	136	1.97273e-12	-7.79322	OK	No	-1.76338	0.1287	0.00299		No	31.8891	0.0232	-3.76345	-43.0968	43.0968			AgilentProbeDB
650226	A_32_P77977	UTP11L	Homo sapiens UTP11-like, U3 small nucleolar ribonucleoprotein, (yeast) (UTP11L), mRNA [NM_016037]		-1.61666	0.20793	0.02417	-41.3672	7.54954e-15	137	2.26337e-12	-7.77492	OK	No	-1.96673	0.11013	0.00246		No	41.3672	0.02237	-3.80015	-44.7081	44.7081		UTP11L	AgilentProbeDB
670024	A_32_P17219	THC2658590	Unknown	BX113298	-1.62976	0.21018	0.02346	-42.6341	8.90288e-15	138	2.64977e-12	-7.75402	OK	No	-1.92124	0.14099	0.00259		No	42.6341	0.01834	-3.99883	-54.5342	54.5342		THC2658590	AgilentProbeDB
652971	A_32_P212411	AA412217	AA412217 zu10d05.s1 Soares_testis_NHT Homo sapiens cDNA clone IMAGE:731433 3' similar to TR:G642252 G642252 200 KD PROTEIN. ;, mRNA sequence [AA412217]	AA412217	-1.46231	0.18863	0.03449	-28.994	9.02346e-15	139	2.66634e-12	-7.75231	OK	No	-1.96642	0.08384	0.00278		No	28.994	0.03321	-3.40504	-30.1154	30.1154		AA412217	AgilentProbeDB
662119	A_24_P209772	DCTN3	Homo sapiens dynactin 3 (p22) (DCTN3), transcript variant 1, mRNA [NM_007234]	NM_007234	-1.68067	0.21716	0.02086	-47.9365	1.00034e-14	140	2.93478e-12	-7.73921	OK	No	-1.97551	0.11476	0.00224		No	47.9365	0.01949	-3.93772	-51.3013	51.3013		DCTN3	AgilentProbeDB
664237	A_23_P166502	CR614040	full-length cDNA clone CS0DL003YC11 of B cells (Ramos cell line) Cot 25-normalized of Homo sapiens (human). [CR614040]	CR614040	-1.08961	0.1408	0.08136	-12.2917	1.0042e-14	141	2.92521e-12	-7.73872	OK	No	-2.21522	0.02748	0.0023		No	12.2917	0.08362	-2.48151	-11.9593	11.9593		CR614040	AgilentProbeDB
650930	A_24_P116871	TXNL4A	Homo sapiens thioredoxin-like 4A (TXNL4A), mRNA [NM_006701]	NM_006701	-1.79414	0.23185	0.01606	-62.2499	1.00791e-14	142	2.91534e-12	-7.73825	OK	No	-1.76306	0.48712	0.00251		No	62.2499	0.00514	-5.26986	-194.39	194.39		TXNL4A	AgilentProbeDB
641971	A_24_P364236	NDUFC2	Homo sapiens NADH dehydrogenase (ubiquinone) 1, subcomplex unknown, 2, 14.5kDa (NDUFC2), mRNA [NM_004549]	NM_004549	-1.32438	0.17153	0.04738	-21.1048	1.15233e-14	143	3.30977e-12	-7.72121	OK	No	-1.82224	0.20592	0.00265		No	21.1048	0.01285	-4.35471	-77.8442	77.8442		NDUFC2	AgilentProbeDB
671433	A_24_P760130	AK123083	Homo sapiens cDNA FLJ41088 fis, clone ASTRO2002459. [AK123083]	AK123083	-1.76154	0.22881	0.01732	-57.748	1.3741e-14	144	3.91933e-12	-7.69874	OK	No	-1.92564	0.15514	0.00228		No	57.748	0.01472	-4.21873	-67.9469	67.9469		AK123083	AgilentProbeDB
645982	A_24_P14010	NMT1	Homo sapiens N-myristoyltransferase 1 (NMT1), mRNA [NM_021079]	NM_021079	-1.65103	0.21551	0.02233	-44.7746	1.84644e-14	145	5.23026e-12	-7.66089	OK	No	-1.70848	0.33405	0.00227		No	44.7746	0.00679	-4.99203	-147.235	147.235		NMT1	AgilentProbeDB
673662	A_23_P148162	ADI1	Homo sapiens acireductone dioxygenase 1 (ADI1), mRNA [NM_018269]	NM_018269	-1.36384	0.17812	0.04327	-23.1119	1.90817e-14	146	5.3681e-12	-7.65667	OK	No	-1.95416	0.07849	0.00214		No	23.1119	0.02726	-3.60223	-36.6799	36.6799		ADI1	AgilentProbeDB
659300	A_23_P37391	C14orf65	Homo sapiens chromosome 14 open reading frame 65, mRNA (cDNA clone IMAGE:5139193). [BC110042]	BC110042	-1.40849	0.18413	0.03904	-25.6147	2.01713e-14	147	5.63603e-12	-7.64953	OK	No	-2.02101	0.06711	0.0024		No	25.6147	0.03579	-3.33014	-27.9421	27.9421		C14orf65	AgilentProbeDB
648644	A_24_P294719	FAF2	Homo sapiens Fas associated factor family member 2 (FAF2), mRNA [NM_014613]	NM_014613	-1.38567	0.18123	0.04115	-24.3036	2.07127e-14	148	5.74819e-12	-7.64612	OK	No	-2.03251	0.06437	0.00262		No	24.3036	0.04075	-3.20025	-24.5387	24.5387		FAF2	AgilentProbeDB
640813	A_32_P118978	AK125173	Homo sapiens cDNA FLJ43183 fis, clone FCBBF3018826. [AK125173]	AK125173	-1.35928	0.17866	0.04372	-22.8707	2.77953e-14	149	7.66199e-12	-7.60819	OK	No	-1.9106	0.10049	0.00233		No	22.8707	0.02317	-3.76508	-43.1673	43.1673		AK125173	AgilentProbeDB
675825	A_23_P341349	CAPN10	Homo sapiens calpain 10 (CAPN10), transcript variant 1, mRNA [NM_023083]	NM_023083	-1.75198	0.23038	0.0177	-56.4909	2.85795e-14	150	7.82564e-12	-7.6046	OK	No	-1.38641	0.58317	0.00479		No	56.4909	0.00821	-4.80225	-121.784	121.784		CAPN10	AgilentProbeDB
680884	A_23_P151267	LIMA1	Homo sapiens LIM domain and actin binding 1 (LIMA1), transcript variant b, mRNA [NM_016357]	NM_016357	-1.53729	0.20219	0.02902	-34.4579	2.88812e-14	151	7.85588e-12	-7.60324	OK	No	-1.70584	0.25636	0.00257		No	34.4579	0.01001	-4.60375	-99.858	99.858		LIMA1	AgilentProbeDB
649735	A_23_P99437	ING1	Homo sapiens inhibitor of growth family, member 1 (ING1), transcript variant 1, mRNA [NM_198219]	NM_198219	-1.08175	0.14235	0.08284	-12.0712	2.98272e-14	152	8.05982e-12	-7.59907	OK	No	-2.09747	0.03304	0.00235		No	12.0712	0.07105	-2.64442	-14.0753	14.0753		ING1	AgilentProbeDB
669929	A_23_P57877	ALAS1	Homo sapiens aminolevulinate, delta-, synthase 1 (ALAS1), transcript variant 1, mRNA [NM_000688]	NM_000688	-1.2514	0.1651	0.05605	-17.84	3.47044e-14	153	9.31643e-12	-7.57944	OK	No	-2.14886	0.04372	0.00226		No	17.84	0.05168	-2.96267	-19.3495	19.3495		ALAS1	AgilentProbeDB
679102	A_32_P193322	RICTOR	Homo sapiens rapamycin-insensitive companion of mTOR (RICTOR), mRNA [NM_152756]	NM_152756	-1.5468	0.20476	0.02839	-35.2207	4.20902e-14	154	1.12258e-11	-7.55437	OK	No	-1.84424	0.13488	0.00215		No	35.2207	0.01593	-4.13951	-62.7718	62.7718		RICTOR	AgilentProbeDB
675907	A_32_P41127	PFDN1	Homo sapiens prefoldin subunit 1 (PFDN1), mRNA [NM_002622]	NM_002622	-1.56054	0.20688	0.02751	-36.3534	4.5846e-14	155	1.21486e-11	-7.54323	OK	No	-1.21438	0.58564	0.01178		No	36.3534	0.02011	-3.90665	-49.7323	49.7323		PFDN1	AgilentProbeDB
655870	A_23_P10873	TLR1	Homo sapiens toll-like receptor 1 (TLR1), mRNA [NM_003263]	NM_003263	-1.07869	0.14308	0.08343	-11.9864	4.73662e-14	156	1.2471e-11	-7.53898	OK	No	-1.98452	0.04454	0.00308		No	11.9864	0.06908	-2.67248	-14.4758	14.4758		TLR1	AgilentProbeDB
680164	A_32_P65395	ALG1	Homo sapiens asparagine-linked glycosylation 1, beta-1,4-mannosyltransferase homolog (S. cerevisiae) (ALG1), mRNA [NM_019109]	XM_209655	-1.46467	0.19467	0.0343	-29.1519	5.32435e-14	157	1.39291e-11	-7.52371	OK	No	-1.73028	0.15469	0.00332		No	29.1519	0.02146	-3.84159	-46.5996	46.5996		ALG1	AgilentProbeDB
644551	A_24_P911571	GNB5	Homo sapiens guanine nucleotide binding protein (G protein), beta 5, mRNA (cDNA clone IMAGE:4131809), complete cds. [BC011671]	BC011671	-1.3041	0.17393	0.04965	-20.1418	6.49786e-14	158	1.68916e-11	-7.49764	OK	No	-1.945	0.07765	0.00238		No	20.1418	0.0306	-3.48681	-32.6816	32.6816		GNB5	AgilentProbeDB
671954	A_23_P89799	ACAA2	Homo sapiens acetyl-Coenzyme A acyltransferase 2 (ACAA2), nuclear gene encoding mitochondrial protein, mRNA [NM_006111]	NM_006111	-1.6651	0.22224	0.02162	-46.2488	6.76217e-14	159	1.74681e-11	-7.49241	OK	No	-1.97132	0.13665	0.00226		No	46.2488	0.01652	-4.10337	-60.5441	60.5441		ACAA2	AgilentProbeDB
647357	A_24_P144556	A_24_P144556	Unknown		-1.29422	0.17277	0.05079	-19.6889	6.83771e-14	160	1.75528e-11	-7.49095	OK	No	-1.85343	0.09473	0.00299		No	19.6889	0.03152	-3.45714	-31.7263	31.7263			AgilentProbeDB
658665	A_24_P710681	BX106493	BX106493 Soares_parathyroid_tumor_NbHPA Homo sapiens cDNA clone IMAGp998H19725, mRNA sequence [BX106493]	BX106493	-1.51329	0.20302	0.03067	-32.6053	9.06847e-14	161	2.31347e-11	-7.45381	OK	No	-1.91335	0.11273	0.00304		No	32.6053	0.02692	-3.61474	-37.1417	37.1417		BX106493	AgilentProbeDB
667964	A_24_P135856	RHD	Homo sapiens Rh blood group, D antigen (RHD), transcript variant 1, mRNA [NM_016124]	NM_016124	-1.39913	0.18789	0.03989	-25.0685	9.57464e-14	162	2.42753e-11	-7.44664	OK	No	-2.08796	0.06008	0.00211		No	25.0685	0.03514	-3.34855	-28.4613	28.4613		RHD	AgilentProbeDB
680490	A_24_P459739	BC015776	Homo sapiens, clone IMAGE:4852110, mRNA. [BC015776]	BC015776	0.59859	0.08046	3.96818	3.96818	1.01256e-13	163	2.55146e-11	7.43925	OK	No	-2.09316	0.00464	0.01575		No	3.96818	3.39367	1.22191	3.39367	3.39367		BC015776	AgilentProbeDB
668574	A_23_P45699	FUBP1	Homo sapiens far upstream element (FUSE) binding protein 1 (FUBP1), mRNA [NM_003902]	NM_003902	-1.39308	0.18738	0.04045	-24.7219	1.04844e-13	164	2.62577e-11	-7.43465	OK	No	-1.73861	0.12053	0.00373		No	24.7219	0.03093	-3.47604	-32.3313	32.3313		FUBP1	AgilentProbeDB
678241	A_24_P385012	BC030084	Homo sapiens cDNA clone IMAGE:4791887. [BC030084]	BC030084	-1.16899	0.15738	0.06777	-14.7566	1.10499e-13	165	2.75062e-11	-7.4277	OK	No	-2.04613	0.04312	0.00268		No	14.7566	0.06223	-2.77692	-16.0694	16.0694		BC030084	AgilentProbeDB
678289	A_23_P152002	BCL2A1	Homo sapiens BCL2-related protein A1 (BCL2A1), transcript variant 1, mRNA [NM_004049]	NM_004049	-1.77227	0.23868	0.01689	-59.1926	1.12444e-13	166	2.78218e-11	-7.42539	OK	No	-1.85666	0.27249	0.00233		No	59.1926	0.00854	-4.76284	-117.078	117.078		BCL2A1	AgilentProbeDB
667006	A_23_P118712	ENST00000324677	Protein phosphatase Slingshot homolog 2 (EC 3.1.3.48)(EC 3.1.3.16)(SSH-2L)(hSSH-2L) [Source:UniProtKB/Swiss-Prot;Acc:Q76I76] [ENST00000324677]	BC011636	-1.79832	0.24327	0.01591	-62.8519	1.44225e-13	167	3.54716e-11	-7.39238	OK	No	-1.79561	0.29593	0.00271		No	62.8519	0.00915	-4.69369	-109.255	109.255		ENST00000324677	AgilentProbeDB
681584	A_24_P153456	ZDHHC11	Homo sapiens zinc finger, DHHC-type containing 11 (ZDHHC11), mRNA [NM_024786]	NM_024786	-0.92826	0.12571	0.11796	-8.47736	1.53561e-13	168	3.75429e-11	-7.38404	OK	No	-2.196	0.02008	0.00231		No	8.47736	0.11521	-2.16102	-8.68001	8.68001		ZDHHC11	AgilentProbeDB
654697	A_32_P223935	LOC554203	Homo sapiens alanyl-tRNA synthetase domain containing 1 pseudogene (LOC554203), non-coding RNA [NR_024582]	AK056172	-1.68435	0.22813	0.02068	-48.3449	1.54371e-13	169	3.75176e-11	-7.38334	OK	No	-1.89258	0.23456	0.00225		No	48.3449	0.00958	-4.64788	-104.364	104.364		LOC554203	AgilentProbeDB
647636	A_23_P93658	ACCN3	Homo sapiens amiloride-sensitive cation channel 3 (ACCN3), transcript variant 3, mRNA [NM_020322]	NM_020322	0.43297	0.05864	2.71002	2.71002	1.54545e-13	170	3.7339e-11	7.38319	OK	No	-0.87518	0.09166	0.22426		No	2.71002	2.44668	0.89473	2.44668	2.44668		ACCN3	AgilentProbeDB
669766	A_24_P820087	BC053669	Homo sapiens cDNA clone IMAGE:6146402, partial cds. [BC053669]	BC053669	-1.3015	0.1764	0.04995	-20.0215	1.60814e-13	171	3.86264e-11	-7.37789	OK	No	-2.07789	0.054	0.00254		No	20.0215	0.04698	-3.05804	-21.2859	21.2859		BC053669	AgilentProbeDB
670165	A_32_P127805	C14orf48	Homo sapiens chromosome 14 open reading frame 48 (C14orf48), transcript variant 3, non-coding RNA [NR_024184]	NM_152777	0.62172	0.08455	4.18521	4.18521	1.93813e-13	172	4.62819e-11	7.353	OK	No	-1.36439	0.02386	0.10145		No	4.18521	4.25176	1.44733	4.25176	4.25176		C14orf48	AgilentProbeDB
662460	A_24_P415260	CR620487	full-length cDNA clone CS0DK001YE15 of HeLa cells Cot 25-normalized of Homo sapiens (human). [CR620487]	CR620487	-1.11861	0.15228	0.0761	-13.1405	2.04493e-13	173	4.85499e-11	-7.34583	OK	No	-2.09184	0.04136	0.00219		No	13.1405	0.05304	-2.93677	-18.8549	18.8549		CR620487	AgilentProbeDB
640751	A_23_P33482	UVRAG	Homo sapiens UV radiation resistance associated gene (UVRAG), mRNA [NM_003369]	NM_003369	-0.94787	0.12914	0.11275	-8.86891	2.13377e-13	174	5.0368e-11	-7.34014	OK	No	-2.19803	0.02222	0.00268		No	8.86891	0.12079	-2.11373	-8.27906	8.27906		UVRAG	AgilentProbeDB
650738	A_23_P112652	CNOT10	Homo sapiens CCR4-NOT transcription complex, subunit 10 (CNOT10), mRNA [NM_015442]	NM_015442	-1.66223	0.22656	0.02177	-45.9443	2.18836e-13	175	5.13614e-11	-7.33675	OK	No	-1.99229	0.12326	0.0022		No	45.9443	0.01784	-4.02614	-56.0441	56.0441		CNOT10	AgilentProbeDB
663422	A_24_P185158	FAM134C	Homo sapiens family with sequence similarity 134, member C (FAM134C), mRNA [NM_178126]	NM_178126	-1.654	0.22569	0.02218	-45.0818	2.32312e-13	176	5.42145e-11	-7.32875	OK	No	-1.18343	0.83224	0.00827		No	45.0818	0.00994	-4.61132	-100.617	100.617		FAM134C	AgilentProbeDB
664689	A_23_P370514	EPB41L4B	Homo sapiens cDNA: FLJ21596 fis, clone COL07110. [AK025249]	AK025249	-0.95543	0.13054	0.11081	-9.0246	2.49942e-13	177	5.79993e-11	-7.31894	OK	No	-1.92447	0.04234	0.00442		No	9.0246	0.10441	-2.25946	-9.57791	9.57791		EPB41L4B	AgilentProbeDB
656183	A_24_P845058	AK095853	Homo sapiens cDNA FLJ38534 fis, clone HCHON2001116. [AK095853]	AK095853	-0.92043	0.12577	0.12011	-8.3259	2.50856e-13	178	5.78843e-11	-7.31845	OK	No	-2.28397	0.01689	0.00226		No	8.3259	0.13361	-2.01286	-7.4847	7.4847		AK095853	AgilentProbeDB
667475	A_24_P212443	UBE3C	Homo sapiens ubiquitin protein ligase E3C (UBE3C), mRNA [NM_014671]	NM_014671	-1.341	0.18326	0.0456	-21.9282	2.52521e-13	179	5.7943e-11	-7.31756	OK	No	-1.68302	0.43692	0.00767		No	21.9282	0.01756	-4.04185	-56.9317	56.9317		UBE3C	AgilentProbeDB
646766	A_24_P67988	FRMD8	Homo sapiens FERM domain containing 8 (FRMD8), mRNA [NM_031904]	NM_031904	-1.7038	0.23287	0.01978	-50.5589	2.54224e-13	180	5.80097e-11	-7.31666	OK	No	-1.95847	0.12842	0.00212		No	50.5589	0.01651	-4.10387	-60.5743	60.5743		FRMD8	AgilentProbeDB
641865	A_24_P85026	ZCCHC7	Homo sapiens zinc finger, CCHC domain containing 7 (ZCCHC7), mRNA [NM_032226]	NM_032226	-1.54395	0.21111	0.02858	-34.9908	2.60066e-13	181	5.90149e-11	-7.31361	OK	No	-1.60693	0.52849	0.00348		No	34.9908	0.00658	-5.02333	-151.916	151.916		ZCCHC7	AgilentProbeDB
646472	A_24_P322474	PDE4A	Homo sapiens phosphodiesterase 4A, cAMP-specific (phosphodiesterase E2 dunce homolog, Drosophila) (PDE4A), transcript variant 4, mRNA [NM_006202]	NM_006202	-1.6531	0.22618	0.02223	-44.9882	2.69645e-13	182	6.08524e-11	-7.30875	OK	No	-1.89525	0.19308	0.00252		No	44.9882	0.01308	-4.33696	-76.4747	76.4747		PDE4A	AgilentProbeDB
662169	A_23_P63010	LASS2	Homo sapiens LAG1 homolog, ceramide synthase 2 (LASS2), transcript variant 1, mRNA [NM_181746]	NM_181746	-1.59757	0.21903	0.02526	-39.589	3.01058e-13	183	6.75702e-11	-7.29392	OK	No	-2.00202	0.10204	0.00226		No	39.589	0.02219	-3.8082	-45.0693	45.0693		LASS2	AgilentProbeDB
672259	A_24_P166663	CDK6	Homo sapiens cyclin-dependent kinase 6 (CDK6), mRNA [NM_001259]	NM_001259	-1.1531	0.15857	0.07029	-14.2265	3.54547e-13	184	7.9143e-11	-7.27187	OK	No	-2.06894	0.09694	0.00545		No	14.2265	0.05622	-2.87846	-17.7869	17.7869		CDK6	AgilentProbeDB
647611	A_32_P126609	SMC5	Homo sapiens structural maintenance of chromosomes 5 (SMC5), mRNA [NM_015110]	AB011166	-1.18094	0.16246	0.06593	-15.1684	3.61395e-13	185	8.02356e-11	-7.26929	OK	No	-2.17059	0.03504	0.00232		No	15.1684	0.06622	-2.71481	-15.1017	15.1017		SMC5	AgilentProbeDB
643891	A_32_P16489	MRPL35	Homo sapiens mitochondrial ribosomal protein L35 (MRPL35), nuclear gene encoding mitochondrial protein, transcript variant 2, mRNA [NM_145644]	NM_145644	-1.26347	0.17384	0.05452	-18.3428	3.65046e-13	186	8.06104e-11	-7.26793	OK	No	-2.04027	0.05372	0.00307		No	18.3428	0.0571	-2.86295	-17.5132	17.5132		MRPL35	AgilentProbeDB
672928	A_24_P916496	PRKCA	Homo sapiens protein kinase C, alpha (PRKCA), mRNA [NM_002737]	NM_002737	-1.65601	0.22869	0.02208	-45.2905	4.44918e-13	187	9.77226e-11	-7.24114	OK	No	-1.90141	0.23132	0.00236		No	45.2905	0.0102	-4.58542	-98.0446	98.0446		PRKCA	AgilentProbeDB
667848	A_24_P187954	ARMC8	Homo sapiens armadillo repeat containing 8 (ARMC8), transcript variant 3, mRNA [NM_213654]	NM_213654	-1.65129	0.22836	0.02232	-44.8014	4.79513e-13	188	1.04761e-10	-7.23098	OK	No	-1.9204	0.13806	0.0026		No	44.8014	0.01882	-3.97284	-53.1353	53.1353		ARMC8	AgilentProbeDB
641886	A_24_P319635	MCL1	Homo sapiens myeloid cell leukemia sequence 1 (BCL2-related) (MCL1), transcript variant 1, mRNA [NM_021960]	NM_021960	-1.62215	0.22473	0.02387	-41.8938	5.26936e-13	189	1.14512e-10	-7.21817	OK	No	-0.42341	4.67425	0.07557		No	41.8938	0.01617	-4.12474	-61.8518	61.8518		MCL1	AgilentProbeDB
661051	A_32_P189952	THC2667190	Unknown		1.19837	0.16607	15.7897	15.7897	5.34648e-13	190	1.15577e-10	7.21619	OK	No	0.13235	0.39261	5.41577		No	15.7897	13.7942	2.62425	13.7942	13.7942		THC2667190	AgilentProbeDB
642370	A_24_P213794	CCRN4L	Homo sapiens CCR4 carbon catabolite repression 4-like (S. cerevisiae) (CCRN4L), mRNA [NM_012118]	NM_012118	-1.27356	0.17687	0.05326	-18.7743	5.99129e-13	191	1.28838e-10	-7.20068	OK	No	-2.1539	0.04027	0.00223		No	18.7743	0.05546	-2.89204	-18.03	18.03		CCRN4L	AgilentProbeDB
643511	A_24_P340696	SERHL	Homo sapiens serine hydrolase-like (SERHL), mRNA [NM_170694]	NM_170694	-1.71693	0.23846	0.01919	-52.1114	6.02402e-13	192	1.28867e-10	-7.19994	OK	No	-1.95276	0.14749	0.00218		No	52.1114	0.01479	-4.2141	-67.6335	67.6335		SERHL	AgilentProbeDB
662337	A_24_P928969	PTPN3	Tyrosine-protein phosphatase non-receptor type 3 (EC 3.1.3.48)(Protein-tyrosine phosphatase H1)(PTP-H1) [Source:UniProtKB/Swiss-Prot;Acc:P26045] [ENST00000374541]	CR749204	1.70738	0.23717	50.9779	50.9779	6.06634e-13	193	1.291e-10	7.19898	OK	No	-1.91743	0.00269	0.14026		No	50.9779	52.1206	3.95356	52.1206	52.1206		PTPN3	AgilentProbeDB
666801	A_23_P79681	SPOPL	Homo sapiens speckle-type POZ protein-like (SPOPL), mRNA [NM_001001664]	NM_001001664	-1.58231	0.22016	0.02616	-38.2214	6.61399e-13	194	1.40029e-10	-7.18719	OK	No	-1.56453	0.26917	0.00402		No	38.2214	0.01494	-4.20371	-66.9345	66.9345		SPOPL	AgilentProbeDB
649987	A_23_P108303	NDUFA7	Homo sapiens NADH dehydrogenase (ubiquinone) 1 alpha subcomplex, 7, 14.5kDa (NDUFA7), mRNA [NM_005001]	NM_005001	-1.57986	0.22018	0.02631	-38.0065	7.22121e-13	195	1.52101e-10	-7.17518	OK	No	-1.92983	0.22158	0.00234		No	38.0065	0.01058	-4.54898	-94.5362	94.5362		NDUFA7	AgilentProbeDB
645021	A_23_P98085	PTEN	Homo sapiens phosphatase and tensin homolog (PTEN), mRNA [NM_000314]	NM_000314	-0.98359	0.13769	0.10385	-9.62926	9.10387e-13	196	1.90777e-10	-7.14342	OK	No	-1.11211	0.30392	0.02366		No	9.62926	0.07785	-2.55292	-12.8446	12.8446		PTEN	AgilentProbeDB
646819	A_32_P80809	AA554330	nl03d08.s1 NCI_CGAP_Co3 Homo sapiens cDNA clone IMAGE:1029231 3', mRNA sequence [AA554330]	AA554330	0.30002	0.04201	1.99533	1.99533	9.17625e-13	197	1.91318e-10	7.14233	OK	No	-1.22118	0.04821	0.08749		No	1.99533	1.81486	0.59601	1.81486	1.81486		AA554330	AgilentProbeDB
671731	A_32_P52911	ADI1	Homo sapiens acireductone dioxygenase 1 (ADI1), mRNA [NM_018269]	NM_018269	-1.25887	0.17636	0.0551	-18.1496	9.46139e-13	198	1.96267e-10	-7.13812	OK	No	-1.96186	0.06245	0.00254		No	18.1496	0.04064	-3.20311	-24.6091	24.6091		ADI1	AgilentProbeDB
661418	A_24_P941787	PRPF4B	Homo sapiens PRP4 pre-mRNA processing factor 4 homolog B (yeast) (PRPF4B), mRNA [NM_003913]	NM_003913	-1.32213	0.18555	0.04763	-20.9959	1.036e-12	199	2.13827e-10	-7.12564	OK	No	-2.05157	0.05805	0.00243		No	20.9959	0.04187	-3.17311	-23.8817	23.8817		PRPF4B	AgilentProbeDB
668339	A_24_P313186	CALM1	Homo sapiens calmodulin 1 (phosphorylase kinase, delta) (CALM1), mRNA [NM_006888]	NM_006888	-1.73159	0.2433	0.01855	-53.9008	1.10128e-12	200	2.26164e-10	-7.11722	OK	No	-1.87127	0.42984	0.00211		No	53.9008	0.00491	-5.31732	-203.837	203.837		CALM1	AgilentProbeDB
674500	A_32_P192984	AK128396	Homo sapiens cDNA FLJ46539 fis, clone THYMU3037836. [AK128396]	AK128396	-1.28218	0.18042	0.05222	-19.1505	1.1903e-12	201	2.4323e-10	-7.10649	OK	No	-1.89384	0.0803	0.00271		No	19.1505	0.03371	-3.38986	-29.6619	29.6619		AK128396	AgilentProbeDB
666512	A_32_P43320	AV763625	AV763625 MDS Homo sapiens cDNA clone MDSCFE10 5', mRNA sequence [AV763625]	AV763625	1.66117	0.23421	45.8322	45.8322	1.31532e-12	202	2.67446e-10	7.09269	OK	No	-1.68031	0.00308	0.17743		No	45.8322	57.691	4.0551	57.691	57.691		AV763625	AgilentProbeDB
662367	A_24_P887615	AK128103	Homo sapiens cDNA FLJ46224 fis, clone TESTI4014262. [AK128103]	AK128103	-1.10488	0.15604	0.07855	-12.7315	1.43597e-12	203	2.9054e-10	-7.08054	OK	No	-2.1558	0.03084	0.00264		No	12.7315	0.08575	-2.45628	-11.6614	11.6614		AK128103	AgilentProbeDB
668179	A_23_P250196	MTDH	Homo sapiens metadherin (MTDH), mRNA [NM_178812]	NM_178812	-1.79511	0.25391	0.01603	-62.3899	1.54962e-12	204	3.11998e-10	-7.06997	OK	No	-1.77966	0.32651	0.00223		No	62.3899	0.00682	-4.98785	-146.62	146.62		MTDH	AgilentProbeDB
674579	A_23_P107073	RPA1	Homo sapiens replication protein A1, 70kDa (RPA1), mRNA [NM_002945]	NM_002945	-1.29583	0.18379	0.0506	-19.7618	1.78255e-12	205	3.57145e-10	-7.05052	OK	No	-2.1086	0.05043	0.00247		No	19.7618	0.04889	-3.01824	-20.4552	20.4552		RPA1	AgilentProbeDB
667759	A_32_P100258	hCG_2008140	Homo sapiens hypothetical LOC729614 (FLJ37453), non-coding RNA [NR_024279]	AK094772	-1.51988	0.21587	0.03021	-33.1041	1.91352e-12	206	3.81524e-10	-7.04065	OK	No	-2.02527	0.11222	0.00216		No	33.1041	0.01926	-3.94979	-51.9245	51.9245		hCG_2008140	AgilentProbeDB
650469	A_24_P346368	C7orf42	Homo sapiens chromosome 7 open reading frame 42 (C7orf42), mRNA [NM_017994]	NM_017994	-1.38966	0.1974	0.04077	-24.5281	1.92618e-12	207	3.82193e-10	-7.03973	OK	No	-2.0934	0.06966	0.0022		No	24.5281	0.03152	-3.45714	-31.7262	31.7262		C7orf42	AgilentProbeDB
643430	A_24_P191750	TAPT1	Homo sapiens transmembrane anterior posterior transformation 1 (TAPT1), mRNA [NM_153365]	NM_153365	-1.27669	0.18145	0.05288	-18.91	1.97551e-12	208	3.90097e-10	-7.0362	OK	No	-2.16866	0.04514	0.00214		No	18.91	0.04733	-3.05054	-21.1268	21.1268		TAPT1	AgilentProbeDB
672137	A_32_P22571	AF093744	Homo sapiens unknown mRNA. [AF093744]	AF093744	-1.49975	0.21439	0.03164	-31.6048	2.64425e-12	209	5.19652e-10	-6.99544	OK	No	-1.97848	0.12555	0.00251		No	31.6048	0.01995	-3.91429	-50.1135	50.1135		AF093744	AgilentProbeDB
663341	A_24_P942068	TANC2	Homo sapiens tetratricopeptide repeat, ankyrin repeat and coiled-coil containing 2 (TANC2), mRNA [NM_025185]	CR601835	-1.43324	0.20488	0.03688	-27.1169	2.64446e-12	210	5.17219e-10	-6.99543	OK	No	-2.04409	0.07522	0.00237		No	27.1169	0.03155	-3.4561	-31.693	31.693		TANC2	AgilentProbeDB
676928	A_24_P633575	AF086329	Homo sapiens full length insert cDNA clone ZD54C08. [AF086329]	AF086329	-1.42989	0.20444	0.03716	-26.9085	2.66624e-12	211	5.19007e-10	-6.99428	OK	No	-1.77541	0.15748	0.00303		No	26.9085	0.01924	-3.95052	-51.9621	51.9621		AF086329	AgilentProbeDB
680508	A_23_P412409	BAT2D1	Homo sapiens BAT2 domain containing 1 (BAT2D1), mRNA [NM_015172]	NM_015172	-1.46539	0.20953	0.03425	-29.2002	2.67528e-12	212	5.1831e-10	-6.99381	OK	No	-2.06737	0.07656	0.00219		No	29.2002	0.02861	-3.55403	-34.9539	34.9539		BAT2D1	AgilentProbeDB
662581	A_24_P217758	MFAP3	Homo sapiens microfibrillar-associated protein 3 (MFAP3), transcript variant 1, mRNA [NM_005927]	AL049404	-1.69758	0.24284	0.02006	-49.8398	2.73932e-12	213	5.28226e-10	-6.99049	OK	No	-1.82633	0.56845	0.00231		No	49.8398	0.00406	-5.50702	-246.416	246.416		MFAP3	AgilentProbeDB
666252	A_32_P65371	LOC100131336	PREDICTED: Homo sapiens misc_RNA (LOC100131336), miscRNA [XR_038248]		-1.38521	0.19823	0.04119	-24.2776	2.79016e-12	214	5.35515e-10	-6.98791	OK	No	-1.94801	0.08287	0.00328		No	24.2776	0.03952	-3.23099	-25.3047	25.3047		LOC100131336	AgilentProbeDB
649775	A_23_P204581	TXNRD1	Homo sapiens thioredoxin reductase 1 (TXNRD1), transcript variant 1, mRNA [NM_003330]	NM_003330	-1.39751	0.20076	0.04004	-24.9754	3.3749e-12	215	6.44731e-10	-6.96116	OK	No	-1.97044	0.07616	0.00228		No	24.9754	0.03	-3.50664	-33.336	33.336		TXNRD1	AgilentProbeDB
657614	A_23_P206441	FANCA	Homo sapiens Fanconi anemia, complementation group A (FANCA), transcript variant 1, mRNA [NM_000135]	NM_000135	-1.18635	0.17056	0.06511	-15.3586	3.50638e-12	216	6.66748e-10	-6.95577	OK	No	-2.1504	0.03963	0.00249		No	15.3586	0.06279	-2.768	-15.9267	15.9267		FANCA	AgilentProbeDB
660505	A_23_P201816	CEP350	Homo sapiens centrosomal protein 350kDa (CEP350), mRNA [NM_014810]	NM_014810	-0.98989	0.1424	0.10236	-9.76985	3.61465e-12	217	6.84168e-10	-6.95148	OK	No	-2.29018	0.01979	0.00212		No	9.76985	0.10724	-2.23266	-9.32468	9.32468		CEP350	AgilentProbeDB
654503	A_24_P265539	C1orf77	Homo sapiens chromosome 1 open reading frame 77 (C1orf77), mRNA [NM_015607]	NM_015607	-0.75872	0.10939	0.17429	-5.73748	4.03907e-12	218	7.60994e-10	-6.93581	OK	No	-0.51347	0.86948	0.12377		No	5.73748	0.14235	-1.94944	-7.02478	7.02478		C1orf77	AgilentProbeDB
675729	A_23_P138453	RPP30	Homo sapiens ribonuclease P/MRP 30kDa subunit (RPP30), transcript variant 2, mRNA [NM_006413]	NM_006413	-1.21863	0.17593	0.06045	-16.5438	4.30785e-12	219	8.07928e-10	-6.9267	OK	No	-1.96875	0.06672	0.0025		No	16.5438	0.03753	-3.28252	-26.643	26.643		RPP30	AgilentProbeDB
649377	A_32_P48066	THC2685373	Unknown		-1.64981	0.23843	0.0224	-44.6485	4.53667e-12	220	8.46976e-10	-6.91937	OK	No	-1.91081	0.13825	0.00268		No	44.6485	0.0194	-3.94267	-51.5563	51.5563		THC2685373	AgilentProbeDB
652658	A_24_P286345	ZBTB2	Homo sapiens zinc finger and BTB domain containing 2 (ZBTB2), mRNA [NM_020861]	NM_020861	-1.51593	0.21909	0.03048	-32.8039	4.54728e-12	221	8.45115e-10	-6.91904	OK	No	-2.03499	0.11005	0.00219		No	32.8039	0.01989	-3.91771	-50.2852	50.2852		ZBTB2	AgilentProbeDB
662262	A_24_P290833	BC022395	Homo sapiens, clone IMAGE:4617933, mRNA, partial cds. [BC022395]	BC022395	-1.09107	0.15771	0.08108	-12.333	4.57418e-12	222	8.46285e-10	-6.9182	OK	No	-2.20627	0.02855	0.00233		No	12.333	0.08163	-2.50558	-12.2507	12.2507		BC022395	AgilentProbeDB
677031	A_23_P107552	KIAA1012	Homo sapiens KIAA1012 (KIAA1012), mRNA [NM_014939]	NM_014939	-1.46159	0.21144	0.03455	-28.9461	4.76407e-12	223	8.77465e-10	-6.91243	OK	No	-1.974	0.08546	0.00245		No	28.9461	0.0287	-3.55081	-34.8415	34.8415		KIAA1012	AgilentProbeDB
662772	A_24_P394533	NEU1	Homo sapiens sialidase 1 (lysosomal sialidase) (NEU1), mRNA [NM_000434]	NM_000434	-1.18861	0.17241	0.06477	-15.4387	5.42106e-12	224	9.94014e-10	-6.89409	OK	No	-0.70209	0.96011	0.04884		No	15.4387	0.05087	-2.9784	-19.6563	19.6563		NEU1	AgilentProbeDB
672908	A_24_P607195	BM678681	UI-E-EO0-ahw-l-21-0-UI.s1 UI-E-EO0 Homo sapiens cDNA clone UI-E-EO0-ahw-l-21-0-UI 3', mRNA sequence [BM678681]		-1.6641	0.24144	0.02167	-46.142	5.48847e-12	225	1.0019e-09	-6.89233	OK	No	-1.93337	0.12927	0.00221		No	46.142	0.0171	-4.06861	-58.4755	58.4755		BM678681	AgilentProbeDB
651037	A_23_P54770	APOB48R	Homo sapiens apolipoprotein B48 receptor (APOB48R), mRNA [NM_018690]	NM_018690	-1.84457	0.26792	0.0143	-69.9157	5.78876e-12	226	1.05204e-09	-6.88475	OK	No	-1.66202	0.73044	0.00245		No	69.9157	0.00335	-5.69791	-298.243	298.243		APOB48R	AgilentProbeDB
661421	A_24_P921321	PTPRJ	Homo sapiens protein tyrosine phosphatase, receptor type, J (PTPRJ), transcript variant 1, mRNA [NM_002843]	BC019824	-1.46534	0.21294	0.03425	-29.1971	5.92098e-12	227	1.07133e-09	-6.88154	OK	No	-1.74065	0.15433	0.00313		No	29.1971	0.02028	-3.8983	-49.3185	49.3185		PTPRJ	AgilentProbeDB
676593	A_24_P319942	SSR3	Homo sapiens signal sequence receptor, gamma (translocon-associated protein gamma) (SSR3), mRNA [NM_007107]	NM_007107	-1.61505	0.23477	0.02426	-41.215	6.01584e-12	228	1.08372e-09	-6.87927	OK	No	-1.46071	0.92029	0.00353		No	41.215	0.00384	-5.5622	-260.396	260.396		SSR3	AgilentProbeDB
641894	A_24_P377269	HSPA4	Homo sapiens heat shock 70kDa protein 4 (HSPA4), mRNA [NM_002154]	NM_002154	-1.62623	0.23679	0.02365	-42.2889	6.52269e-12	229	1.1699e-09	-6.86774	OK	No	-1.90789	0.14009	0.00292		No	42.2889	0.02082	-3.87169	-48.0233	48.0233		HSPA4	AgilentProbeDB
662776	A_24_P329487	FAM84B	Homo sapiens family with sequence similarity 84, member B (FAM84B), mRNA [NM_174911]	NM_174911	-1.12662	0.16455	0.07471	-13.3851	7.56618e-12	230	1.35116e-09	-6.84653	OK	No	-2.13189	0.03573	0.00268		No	13.3851	0.07492	-2.59135	-13.3477	13.3477		FAM84B	AgilentProbeDB
676405	A_32_P41035	AK092942	Homo sapiens cDNA FLJ35623 fis, clone SPLEN2010986. [AK092942]	AK092942	-1.57755	0.23052	0.02645	-37.8051	7.73631e-12	231	1.37556e-09	-6.84335	OK	No	-1.6748	0.25615	0.00304		No	37.8051	0.01186	-4.43435	-84.2977	84.2977		AK092942	AgilentProbeDB
665050	A_24_P307580	HTATIP2	Homo sapiens HIV-1 Tat interactive protein 2, 30kDa (HTATIP2), transcript variant 5, mRNA [NM_001098523]	AF092095	-1.48091	0.21647	0.03304	-30.2631	7.86234e-12	232	1.39194e-09	-6.84103	OK	No	-2.0692	0.07506	0.00216		No	30.2631	0.02881	-3.54693	-34.7067	34.7067		HTATIP2	AgilentProbeDB
668930	A_23_P250767	MTMR12	Homo sapiens myotubularin related protein 12 (MTMR12), mRNA [NM_001040446]	NM_001040446	-1.55312	0.22704	0.02798	-35.7372	7.88325e-12	233	1.38965e-09	-6.84065	OK	No	-1.98614	0.10519	0.00242		No	35.7372	0.02302	-3.77125	-43.4341	43.4341		MTMR12	AgilentProbeDB
672914	A_24_P124973	NDNL2	Homo sapiens necdin-like 2 (NDNL2), mRNA [NM_138704]	NM_138704	-1.66179	0.24296	0.02179	-45.8976	7.93007e-12	234	1.39193e-09	-6.83981	OK	No	-1.05157	1.40502	0.01314		No	45.8976	0.00935	-4.67252	-106.967	106.967		NDNL2	AgilentProbeDB
649107	A_32_P202597	AI523995	AI523995 tg99c03.x1 NCI_CGAP_CLL1 Homo sapiens cDNA clone IMAGE:2116900 3' similar to gb:X59357 60S RIBOSOMAL PROTEIN L22 (HUMAN);, mRNA sequence [AI523995]	AI523995	-0.40256	0.05891	0.39577	-2.52674	8.28191e-12	235	1.4475e-09	-6.83358	OK	No	1.15568	24.5729	9.0682		No	2.52674	0.36903	-0.99687	-2.70979	2.70979		AI523995	AgilentProbeDB
663622	A_23_P97860	LIPA	Homo sapiens lipase A, lysosomal acid, cholesterol esterase (LIPA), transcript variant 2, mRNA [NM_000235]	NM_000235	-1.6016	0.23513	0.02503	-39.9573	9.66019e-12	236	1.68124e-09	-6.81148	OK	No	-1.94187	0.13362	0.00253		No	39.9573	0.01897	-3.96488	-52.714	52.714		LIPA	AgilentProbeDB
661507	A_24_P938508	AK022228	Homo sapiens cDNA FLJ12166 fis, clone MAMMA1000616. [AK022228]	AK022228	-1.28297	0.18862	0.05212	-19.1855	1.03205e-11	237	1.78858e-09	-6.80196	OK	No	-2.13972	0.05232	0.00225		No	19.1855	0.04304	-3.14569	-23.2358	23.2358		AK022228	AgilentProbeDB
671404	A_32_P15428	THC2691936	Unknown		-1.23859	0.18241	0.05773	-17.3218	1.11906e-11	238	1.93122e-09	-6.79029	OK	No	-1.9071	0.07281	0.00293		No	17.3218	0.04026	-3.21229	-24.836	24.836		THC2691936	AgilentProbeDB
670621	A_23_P154234	POLE4	Homo sapiens polymerase (DNA-directed), epsilon 4 (p12 subunit) (POLE4), mRNA [NM_019896]	NM_019896	-1.13728	0.1675	0.0729	-13.7178	1.12292e-11	239	1.92978e-09	-6.7898	OK	No	-0.48338	1.69019	0.07768		No	13.7178	0.04596	-3.07999	-21.7583	21.7583		POLE4	AgilentProbeDB
681090	A_23_P105646	ATF1	Homo sapiens activating transcription factor 1 (ATF1), mRNA [NM_005171]	NM_005171	-1.67292	0.24693	0.02124	-47.0886	1.24639e-11	240	2.13304e-09	-6.77473	OK	No	-1.30002	0.64556	0.00738		No	47.0886	0.01143	-4.47191	-87.5237	87.5237		ATF1	AgilentProbeDB
655635	A_23_P13683	ZBTB39	Homo sapiens zinc finger and BTB domain containing 39 (ZBTB39), mRNA [NM_014830]	NM_014830	-1.10895	0.16378	0.07781	-12.8515	1.27807e-11	241	2.17818e-09	-6.7711	OK	No	-2.13765	0.03469	0.00269		No	12.8515	0.0776	-2.55615	-12.8861	12.8861		ZBTB39	AgilentProbeDB
680234	A_24_P927206	N34682	N34682 yy15g08.s1 Soares melanocyte 2NbHM Homo sapiens cDNA clone IMAGE:271358 3' similar to contains Alu repetitive element;contains element MER12 repetitive element ;, mRNA sequence [N34682]	N34682	-1.41418	0.20934	0.03853	-25.9523	1.42381e-11	242	2.41654e-09	-6.75546	OK	No	-1.69294	0.14891	0.00371		No	25.9523	0.02494	-3.69146	-40.1034	40.1034		N34682	AgilentProbeDB
658471	A_23_P9756	PUF60	Homo sapiens poly-U binding splicing factor 60KDa (PUF60), transcript variant 2, mRNA [NM_014281]	NM_014281	-1.63653	0.24264	0.02309	-43.3045	1.53491e-11	243	2.59438e-09	-6.74456	OK	No	-0.65513	3.55917	0.02321		No	43.3045	0.00652	-5.0326	-153.332	153.332		PUF60	AgilentProbeDB
667975	A_23_P97517	RALGPS2	Homo sapiens Ral GEF with PH domain and SH3 binding motif 2 (RALGPS2), mRNA [NM_152663]	NM_018037	1.06372	0.15801	11.5804	11.5804	1.67574e-11	244	2.82081e-09	6.7318	OK	No	-1.8061	0.00533	0.05903		No	11.5804	11.0853	2.40562	11.0853	11.0853		RALGPS2	AgilentProbeDB
668506	A_23_P118660	DDX52	Homo sapiens DEAD (Asp-Glu-Ala-Asp) box polypeptide 52 (DDX52), transcript variant 2, mRNA [NM_152300]	NM_152300	-1.19252	0.17716	0.06419	-15.5782	1.68147e-11	245	2.8189e-09	-6.73131	OK	No	-2.14951	0.03628	0.00218		No	15.5782	0.06011	-2.81162	-16.6369	16.6369		DDX52	AgilentProbeDB
670129	A_24_P932822	A_24_P932822	Unknown		-1.53112	0.22769	0.02944	-33.9716	1.76246e-11	246	2.94266e-09	-6.72446	OK	No	-1.85927	0.19097	0.00307		No	33.9716	0.0161	-4.12901	-62.1162	62.1162			AgilentProbeDB
675168	A_23_P31046	MYCT1	Homo sapiens myc target 1 (MYCT1), mRNA [NM_025107]	NM_025107	0.37242	0.05544	2.35731	2.35731	1.84448e-11	247	3.06714e-09	6.71783	OK	No	-1.36259	0.03189	0.06949		No	2.35731	2.17924	0.77898	2.17924	2.17924		MYCT1	AgilentProbeDB
646916	A_24_P941245	AW081991	AW081991 xb58e04.x1 NCI_CGAP_Eso2 Homo sapiens cDNA clone IMAGE:2580510 3', mRNA sequence [AW081991]	AW081991	-1.35286	0.20176	0.04437	-22.5354	2.00783e-11	248	3.32531e-09	-6.70545	OK	No	-1.75335	0.3701	0.00291		No	22.5354	0.00787	-4.84462	-127.055	127.055		AW081991	AgilentProbeDB
641832	A_24_P118452	SEPHS1	Homo sapiens selenophosphate synthetase 1 (SEPHS1), mRNA [NM_012247]	NM_012247	-1.15849	0.17295	0.06942	-14.4041	2.10891e-11	249	3.47869e-09	-6.69828	OK	No	-1.99847	0.04643	0.0027		No	14.4041	0.05808	-2.8459	-17.217	17.217		SEPHS1	AgilentProbeDB
651063	A_24_P117294	MX2	Homo sapiens myxovirus (influenza virus) resistance 2 (mouse) (MX2), mRNA [NM_002463]	NM_002463	-1.19026	0.17819	0.06453	-15.4975	2.39588e-11	250	3.93624e-09	-6.6796	OK	No	-2.15725	0.03892	0.00236		No	15.4975	0.06053	-2.80459	-16.5203	16.5203		MX2	AgilentProbeDB
653247	A_24_P363679	ATP6V1H	Homo sapiens ATPase, H+ transporting, lysosomal 50/57kDa, V1 subunit H (ATP6V1H), transcript variant 1, mRNA [NM_015941]	NM_015941	-1.40552	0.21102	0.03931	-25.4401	2.72606e-11	251	4.46086e-09	-6.66066	OK	No	-2.00956	0.07358	0.00255		No	25.4401	0.03461	-3.36358	-28.8924	28.8924		ATP6V1H	AgilentProbeDB
662939	A_23_P155049	APOL6	Homo sapiens apolipoprotein L, 6 (APOL6), mRNA [NM_030641]	NM_030641	-1.71687	0.25833	0.01919	-52.1033	3.0122e-11	252	4.90953e-09	-6.64597	OK	No	-1.71929	0.58179	0.00298		No	52.1033	0.00512	-5.27511	-195.413	195.413		APOL6	AgilentProbeDB
677844	A_32_P24372	TBC1D3B	Homo sapiens TBC1 domain family, member 3B (TBC1D3B), mRNA [NM_001001417]	NM_032258	-1.2123	0.18244	0.06133	-16.3044	3.03474e-11	253	4.92671e-09	-6.64488	OK	No	-2.09524	0.04755	0.00291		No	16.3044	0.06121	-2.79344	-16.3371	16.3371		TBC1D3B	AgilentProbeDB
651283	A_32_P140289	THAP3	full-length cDNA clone CS0DN003YI06 of Adult brain of Homo sapiens (human). [CR601567]	CR601567	-1.57428	0.23835	0.02665	-37.5215	3.97792e-11	254	6.43248e-09	-6.6049	OK	No	-1.91799	0.1124	0.00253		No	37.5215	0.02254	-3.79256	-44.3697	44.3697		THAP3	AgilentProbeDB
662324	A_32_P98502	COX5A	Homo sapiens cytochrome c oxidase subunit Va (COX5A), nuclear gene encoding mitochondrial protein, mRNA [NM_004255]	NM_004255	-1.34239	0.20352	0.04546	-21.9981	4.22556e-11	255	6.80613e-09	-6.59594	OK	No	-2.12772	0.05571	0.00213		No	21.9981	0.03816	-3.26608	-26.2084	26.2084		COX5A	AgilentProbeDB
674229	A_23_P115460	RPL22	Homo sapiens ribosomal protein L22 (RPL22), mRNA [NM_000983]	NM_000983	-0.40911	0.06204	0.38984	-2.56514	4.26636e-11	256	6.84501e-09	-6.59452	OK	No	1.14966	24.4243	8.84187		No	2.56514	0.36201	-1.01608	-2.76235	2.76235		RPL22	AgilentProbeDB
644269	A_32_P139196	MIRHG1	Homo sapiens C13orf25 v_2 mRNA, complete cds, miR-91-precursor-13 micro RNA, microRNA miR-91, microRNA miR-17, miR-18-precursor-13 micro RNA, microRNA miR-18, miR-19a-precursor-13 micro RNA, microRNA miR-19a, microRNA miR-20, miR-19b-precursor-13 micro RNA, microRNA miR-19b, miR-92-precursor-13 micro RNA, microRNA miR-92. [AB176708]	AB176708	-1.46062	0.22164	0.03462	-28.8816	4.40069e-11	257	7.03306e-09	-6.58992	OK	No	-1.92233	0.14645	0.00289		No	28.8816	0.01976	-3.92408	-50.6065	50.6065		MIRHG1	AgilentProbeDB
666577	A_23_P2554	MLEC	Homo sapiens malectin (MLEC), mRNA [NM_014730]	NM_014730	-1.29225	0.19612	0.05102	-19.5997	4.42946e-11	258	7.0516e-09	-6.58895	OK	No	-1.7408	0.24759	0.00668		No	19.5997	0.02698	-3.61268	-37.0654	37.0654		MLEC	AgilentProbeDB
661443	A_32_P174874	DPY19L1	Homo sapiens dpy-19-like 1 (C. elegans) (DPY19L1), mRNA [NM_015283]	DQ287932	-1.25331	0.19027	0.05581	-17.919	4.49124e-11	259	7.12234e-09	-6.58689	OK	No	-2.11919	0.04667	0.00247		No	17.919	0.05291	-2.93912	-18.8992	18.8992		DPY19L1	AgilentProbeDB
641741	A_24_P911378	A_24_P911378	Unknown		-1.14115	0.17335	0.07225	-13.8403	4.60912e-11	260	7.28117e-09	-6.58304	OK	No	-2.21367	0.03072	0.00222		No	13.8403	0.07219	-2.62841	-13.8517	13.8517			AgilentProbeDB
657384	A_24_P928436	AF116633	Homo sapiens PRO1318 mRNA, complete cds. [AF116633]	AF116633	-1.43648	0.21821	0.0366	-27.3198	4.61238e-11	261	7.2584e-09	-6.58294	OK	No	-1.90452	0.11141	0.00211		No	27.3198	0.01895	-3.96586	-52.7656	52.7656		AF116633	AgilentProbeDB
662194	A_24_P912889	SELS	Homo sapiens selenoprotein S (SELS), transcript variant 1, mRNA [NM_203472]	NM_203472	-1.41438	0.2157	0.03851	-25.9642	5.48483e-11	262	8.59841e-09	-6.55714	OK	No	-1.20693	1.37486	0.01126		No	25.9642	0.00819	-4.80522	-122.147	122.147		SELS	AgilentProbeDB
641928	A_23_P65996	CYLD	Homo sapiens cylindromatosis (turban tumor syndrome) (CYLD), transcript variant 1, mRNA [NM_015247]	NM_015247	-1.32057	0.20194	0.0478	-20.9203	6.18057e-11	263	9.65226e-09	-6.5393	OK	No	-2.07382	0.06151	0.00256		No	20.9203	0.04155	-3.18084	-24.067	24.067		CYLD	AgilentProbeDB
677755	A_24_P653603	C17orf89	Homo sapiens chromosome 17 open reading frame 89 (C17orf89), mRNA [NM_001086521]	BC079831	-1.3876	0.2122	0.04096	-24.4117	6.19045e-11	264	9.63107e-09	-6.53907	OK	No	-1.19004	0.56824	0.01244		No	24.4117	0.02189	-3.82168	-45.6811	45.6811		C17orf89	AgilentProbeDB
663719	A_24_P169343	C9orf21	Homo sapiens chromosome 9 open reading frame 21 (C9orf21), mRNA [NM_153698]	NM_153698	-1.45908	0.22315	0.03475	-28.779	6.20651e-11	265	9.61962e-09	-6.53868	OK	No	-2.00339	0.09975	0.00247		No	28.779	0.02478	-3.69753	-40.3475	40.3475		C9orf21	AgilentProbeDB
654873	A_24_P419120	BICD2	Homo sapiens bicaudal D homolog 2 (Drosophila) (BICD2), transcript variant 2, mRNA [NM_015250]	NM_015250	-1.1039	0.16895	0.07872	-12.7027	6.40666e-11	266	9.89251e-09	-6.53393	OK	No	-2.15193	0.03252	0.00265		No	12.7027	0.08134	-2.50912	-12.2941	12.2941		BICD2	AgilentProbeDB
661465	A_24_P277807	SNX3	Homo sapiens sorting nexin 3 (SNX3), mRNA [NM_003795]	NM_003795	-1.42648	0.21835	0.03746	-26.6984	6.44824e-11	267	9.91942e-09	-6.53296	OK	No	-2.01818	0.08245	0.00259		No	26.6984	0.03136	-3.46207	-31.883	31.883		SNX3	AgilentProbeDB
672570	A_32_P23854	DENND1A	Homo sapiens DENN/MADD domain containing 1A (DENND1A), transcript variant 1, mRNA [NM_020946]	NM_020946	-0.97004	0.14864	0.10714	-9.33342	6.74138e-11	268	1.03317e-08	-6.5263	OK	No	-2.19533	0.02296	0.00267		No	9.33342	0.11643	-2.15048	-8.58901	8.58901		DENND1A	AgilentProbeDB
658614	A_24_P637982	C1orf122	Homo sapiens chromosome 1 open reading frame 122 (C1orf122), transcript variant 1, mRNA [NM_198446]	NM_198446	-1.64765	0.25253	0.02251	-44.4271	6.82566e-11	269	1.04219e-08	-6.52444	OK	No	-1.89912	0.30555	0.00223		No	44.4271	0.0073	-4.91929	-136.906	136.906		C1orf122	AgilentProbeDB
678143	A_24_P261052	MTMR9	Homo sapiens myotubularin related protein 9 (MTMR9), mRNA [NM_015458]	NM_015458	-1.60099	0.24565	0.02506	-39.9013	7.15577e-11	270	1.08855e-08	-6.51736	OK	No	-1.85366	0.24265	0.00292		No	39.9013	0.01203	-4.42015	-83.1083	83.1083		MTMR9	AgilentProbeDB
679932	A_32_P128572	MIER1	Homo sapiens mesoderm induction early response 1 homolog (Xenopus laevis) (MIER1), transcript variant 4, mRNA [NM_001077702]	NM_020948	-0.95084	0.14618	0.11198	-8.92983	7.77986e-11	271	1.17912e-08	-6.5048	OK	No	-1.89784	0.09665	0.00807		No	8.92983	0.08351	-2.48282	-11.975	11.975		MIER1	AgilentProbeDB
667393	A_32_P132206	USP18	Homo sapiens ubiquitin specific peptidase 18 (USP18), mRNA [NM_017414]	NM_017414	-1.45816	0.22425	0.03482	-28.7183	7.9001e-11	272	1.19294e-08	-6.50249	OK	No	-1.52757	0.27009	0.00503		No	28.7183	0.01862	-3.98373	-53.7169	53.7169		USP18	AgilentProbeDB
651641	A_24_P242646	CTSS	Homo sapiens cathepsin S (CTSS), mRNA [NM_004079]	NM_004079	-1.02122	0.15782	0.09523	-10.5008	9.73803e-11	273	1.46509e-08	-6.47096	OK	No	-2.22676	0.02381	0.00239		No	10.5008	0.10042	-2.29843	-9.95858	9.95858		CTSS	AgilentProbeDB
679576	A_32_P195461	CR624187	full-length cDNA clone CS0DF003YB02 of Fetal brain of Homo sapiens (human). [CR624187]	CR624187	-1.33787	0.207	0.04593	-21.7708	1.0259e-10	274	1.53784e-08	-6.46309	OK	No	-2.01482	0.06806	0.00251		No	21.7708	0.03681	-3.30192	-27.1649	27.1649		CR624187	AgilentProbeDB
668188	A_23_P2489	AB209345	Homo sapiens mRNA for atrophin-1 variant protein. [AB209345]	AB209345	-1.18958	0.18406	0.06463	-15.4731	1.02634e-10	275	1.5329e-08	-6.46302	OK	No	-2.14951	0.03691	0.0023		No	15.4731	0.06226	-2.7764	-16.0611	16.0611		AB209345	AgilentProbeDB
657284	A_24_P393679	GNL1	Guanine nucleotide-binding protein-like 1 (GTP-binding protein HSR1) [Source:UniProtKB/Swiss-Prot;Acc:P36915] [ENST00000383450]	AK095071	-1.1156	0.17322	0.07663	-13.0498	1.19191e-10	276	1.77374e-08	-6.44036	OK	No	-2.21604	0.0281	0.00224		No	13.0498	0.07988	-2.52725	-12.5191	12.5191		GNL1	AgilentProbeDB
641432	A_24_P331727	TMED7	Homo sapiens transmembrane emp24 protein transport domain containing 7 (TMED7), mRNA [NM_181836]	NM_181836	-1.1596	0.18016	0.06925	-14.4409	1.2238e-10	277	1.81463e-08	-6.43635	OK	No	-1.95521	0.05644	0.00305		No	14.4409	0.05411	-2.9167	-18.4802	18.4802		TMED7	AgilentProbeDB
671548	A_23_P94703	TOR1B	Homo sapiens torsin family 1, member B (torsin B) (TOR1B), mRNA [NM_014506]	NM_014506	-1.00692	0.15668	0.09842	-10.1607	1.3057e-10	278	1.9291e-08	-6.42651	OK	No	-2.21903	0.02369	0.00247		No	10.1607	0.10415	-2.26196	-9.6019	9.6019		TOR1B	AgilentProbeDB
649240	A_23_P410998	RAB5B	Homo sapiens RAB5B, member RAS oncogene family (RAB5B), mRNA [NM_002868]	NM_002868	-1.37702	0.21429	0.04197	-23.8242	1.31082e-10	279	1.92972e-08	-6.42591	OK	No	-1.94151	0.08639	0.00249		No	23.8242	0.02879	-3.54783	-34.7379	34.7379		RAB5B	AgilentProbeDB
671018	A_24_P861622	AA782850	aj09f01.s1 Soares_parathyroid_tumor_NbHPA Homo sapiens cDNA clone 1389817 3', mRNA sequence [AA782850]	AA782850	-1.40043	0.21833	0.03977	-25.1437	1.41393e-10	280	2.07408e-08	-6.41438	OK	No	-1.97582	0.07921	0.00239		No	25.1437	0.03023	-3.49876	-33.0743	33.0743		AA782850	AgilentProbeDB
654408	A_23_P394377	KCNRG	Homo sapiens potassium channel regulator (KCNRG), transcript variant 2, mRNA [NM_199464]	NM_199464	-1.54353	0.24077	0.02861	-34.9568	1.44769e-10	281	2.11605e-08	-6.41079	OK	No	-1.90764	0.12829	0.00307		No	34.9568	0.0239	-3.73394	-41.8437	41.8437		KCNRG	AgilentProbeDB
670307	A_24_P912720	CHRNA4	H.sapiens mRNA for neuronal acetylcholine receptor alpha-4 subunit, exon 1. [X89741]	X89741	0.30121	0.04699	2.00084	2.00084	1.45703e-10	282	2.12215e-08	6.40981	OK	No	-0.55073	0.21491	0.38962		No	2.00084	1.81297	0.59497	1.81297	1.81297		CHRNA4	AgilentProbeDB
644061	A_32_P40476	AL036098	AL036098 DKFZp564N0923_r1 564 (synonym: hfbr2) Homo sapiens cDNA clone DKFZp564N0923 5', mRNA sequence [AL036098]	AL036098	-1.24429	0.19426	0.05698	-17.5506	1.50094e-10	283	2.17838e-08	-6.40528	OK	No	-2.12615	0.04699	0.00215		No	17.5506	0.04567	-3.08641	-21.8983	21.8983		AL036098	AgilentProbeDB
655253	A_23_P103775	LRRC8C	Homo sapiens leucine rich repeat containing 8 family, member C (LRRC8C), mRNA [NM_032270]	NM_032270	-1.27472	0.19956	0.05312	-18.8242	1.68581e-10	284	2.43807e-08	-6.38754	OK	No	-2.10387	0.05197	0.00246		No	18.8242	0.04739	-3.04936	-21.1019	21.1019		LRRC8C	AgilentProbeDB
643447	A_23_P6344	SDF2L1	Homo sapiens stromal cell-derived factor 2-like 1 (SDF2L1), mRNA [NM_022044]	NM_022044	-1.10826	0.17372	0.07794	-12.8311	1.77396e-10	285	2.55656e-08	-6.37973	OK	No	-0.44378	1.79047	0.08768		No	12.8311	0.04897	-3.01651	-20.4198	20.4198		SDF2L1	AgilentProbeDB
672564	A_23_P121489	TBC1D23	Homo sapiens TBC1 domain family, member 23 (TBC1D23), mRNA [NM_018309]	NM_018309	-1.08658	0.17035	0.08193	-12.2061	1.78781e-10	286	2.56751e-08	-6.37854	OK	No	-2.25827	0.0229	0.00216		No	12.2061	0.09437	-2.36058	-10.5971	10.5971		TBC1D23	AgilentProbeDB
655905	A_24_P161018	PARP14	Homo sapiens poly (ADP-ribose) polymerase family, member 14 (PARP14), mRNA [NM_017554]	NM_017554	-1.75909	0.27599	0.01741	-57.4242	1.84561e-10	287	2.64128e-08	-6.37367	OK	No	-1.63676	0.61369	0.00429		No	57.4242	0.00699	-4.96297	-143.018	143.018		PARP14	AgilentProbeDB
650281	A_32_P136967	KLHL15	Homo sapiens mRNA for KIAA1677 protein, partial cds. [AB051464]	AB051464	-1.50976	0.23701	0.03092	-32.3415	1.89073e-10	288	2.69646e-08	-6.36996	OK	No	-2.0099	0.0919	0.00214		No	32.3415	0.02325	-3.76155	-43.0152	43.0152		KLHL15	AgilentProbeDB
669234	A_23_P154367	STK17B	Homo sapiens serine/threonine kinase 17b (STK17B), mRNA [NM_004226]	NM_004226	-1.46926	0.23067	0.03394	-29.4617	1.89706e-10	289	2.69612e-08	-6.36945	OK	No	-1.07597	0.79202	0.01508		No	29.4617	0.01904	-3.96127	-52.5239	52.5239		STK17B	AgilentProbeDB
679236	A_23_P31810	CEBPD	Homo sapiens CCAAT/enhancer binding protein (C/EBP), delta (CEBPD), mRNA [NM_005195]	NM_005195	-1.56004	0.24523	0.02754	-36.311	1.99822e-10	290	2.8301e-08	-6.36148	OK	No	-1.89384	0.12148	0.00233		No	36.311	0.01915	-3.95571	-52.2327	52.2327		CEBPD	AgilentProbeDB
669493	A_23_P11926	FLJ21272	Homo sapiens cDNA: FLJ21272 fis, clone COL01753. [AK024925]	AK024925	-1.51614	0.23862	0.03047	-32.8203	2.10194e-10	291	2.96677e-08	-6.3537	OK	No	-1.7892	0.52939	0.00313		No	32.8203	0.00592	-5.12972	-168.97	168.97		FLJ21272	AgilentProbeDB
660789	A_23_P37283	CGRRF1	Homo sapiens cell growth regulator with ring finger domain 1 (CGRRF1), mRNA [NM_006568]	NM_006568	-1.38109	0.2174	0.04158	-24.0487	2.11576e-10	292	2.97605e-08	-6.35269	OK	No	-1.9923	0.09206	0.00215		No	24.0487	0.02339	-3.75555	-42.7579	42.7579		CGRRF1	AgilentProbeDB
662538	A_24_P37264	RNF144A	Homo sapiens ring finger protein 144A (RNF144A), mRNA [NM_014746]	NM_014746	-1.45097	0.2286	0.0354	-28.2471	2.19169e-10	293	3.07233e-08	-6.34727	OK	No	-1.99072	0.10114	0.00234		No	28.2471	0.02316	-3.76551	-43.1856	43.1856		RNF144A	AgilentProbeDB
670010	A_23_P73660	TRAPPC2	Homo sapiens trafficking protein particle complex 2 (TRAPPC2), transcript variant 1, mRNA [NM_001011658]	NM_001011658	-1.34661	0.21248	0.04502	-22.2133	2.33255e-10	294	3.25867e-08	-6.33768	OK	No	-1.89375	0.09402	0.00266		No	22.2133	0.0283	-3.56484	-35.3339	35.3339		TRAPPC2	AgilentProbeDB
667692	A_23_P124486	PTPN9	Homo sapiens protein tyrosine phosphatase, non-receptor type 9 (PTPN9), mRNA [NM_002833]	NM_002833	-1.03234	0.16291	0.09282	-10.7731	2.34347e-10	295	3.26283e-08	-6.33696	OK	No	-2.04379	0.03855	0.00383		No	10.7731	0.09925	-2.31016	-10.076	10.076		PTPN9	AgilentProbeDB
671226	A_23_P258964	IARS	Homo sapiens isoleucyl-tRNA synthetase (IARS), transcript variant long, mRNA [NM_013417]	NM_013417	-1.53965	0.24299	0.02886	-34.6455	2.35465e-10	296	3.26732e-08	-6.33622	OK	No	-1.35051	0.52169	0.00875		No	34.6455	0.01678	-4.08767	-59.6009	59.6009		IARS	AgilentProbeDB
681196	A_23_P311232	CLASP1	Homo sapiens cytoplasmic linker associated protein 1 (CLASP1), transcript variant 1, mRNA [NM_015282]	NM_015282	-1.74997	0.27641	0.01778	-56.2302	2.43428e-10	297	3.36644e-08	-6.33109	OK	No	-1.7927	0.29934	0.00298		No	56.2302	0.00997	-4.60806	-100.289	100.289		CLASP1	AgilentProbeDB
655414	A_23_P390343	DHX40	Homo sapiens DEAH (Asp-Glu-Ala-His) box polypeptide 40 (DHX40), mRNA [NM_024612]	NM_024612	-1.8271	0.28864	0.01489	-67.1579	2.45012e-10	298	3.37697e-08	-6.33009	OK	No	-1.59165	0.64973	0.00341		No	67.1579	0.00526	-5.24843	-190.266	190.266		DHX40	AgilentProbeDB
647310	A_23_P50887	LANCL1	Homo sapiens LanC lantibiotic synthetase component C-like 1 (bacterial) (LANCL1), transcript variant 1, mRNA [NM_006055]	NM_006055	0.97988	0.15481	9.54723	9.54723	2.45685e-10	299	3.37492e-08	6.32967	OK	No	-1.86474	0.00496	0.05021		No	9.54723	10.1274	2.31525	10.1274	10.1274		LANCL1	AgilentProbeDB
666343	A_23_P163027	PARP2	Homo sapiens poly (ADP-ribose) polymerase 2 (PARP2), transcript variant 1, mRNA [NM_005484]	NM_005484	-1.29072	0.20416	0.0512	-19.5308	2.58078e-10	300	3.53335e-08	-6.32207	OK	No	-2.10542	0.04683	0.0023		No	19.5308	0.0492	-3.01194	-20.3268	20.3268		PARP2	AgilentProbeDB
656636	A_23_P416477	THC2538067	Q86XA0_HUMAN (Q86XA0) LOC124512 protein (Fragment), partial (47%) [THC2538067]	CB140948	-1.48272	0.2346	0.03291	-30.3891	2.61026e-10	301	3.56183e-08	-6.32032	OK	No	-1.99705	0.09555	0.00234		No	30.3891	0.0245	-3.70909	-40.8165	40.8165		THC2538067	AgilentProbeDB
651247	A_23_P25989	SETD3	Homo sapiens SET domain containing 3 (SETD3), transcript variant 1, mRNA [NM_032233]	NM_032233	-1.60285	0.25362	0.02495	-40.0731	2.61611e-10	302	3.558e-08	-6.31997	OK	No	-1.6638	0.31964	0.00276		No	40.0731	0.00862	-4.75362	-116.004	116.004		SETD3	AgilentProbeDB
643924	A_23_P428835	PHF20	Homo sapiens PHD finger protein 20 (PHF20), mRNA [NM_016436]	NM_016436	0.38741	0.06132	2.44012	2.44012	2.65949e-10	303	3.60506e-08	6.31743	OK	No	-0.86202	0.09528	0.23014		No	2.44012	2.41555	0.88193	2.41555	2.41555		PHF20	AgilentProbeDB
654792	A_24_P175188	SAMD9	Homo sapiens sterile alpha motif domain containing 9 (SAMD9), mRNA [NM_017654]	NM_017654	-1.52098	0.24086	0.03013	-33.1882	2.70451e-10	304	3.65402e-08	-6.31483	OK	No	-1.97303	0.09427	0.0021		No	33.1882	0.02226	-3.80484	-44.9182	44.9182		SAMD9	AgilentProbeDB
649618	A_32_P136886	THC2684051	Unknown		-1.05097	0.16652	0.08893	-11.2452	2.76831e-10	305	3.72796e-08	-6.31123	OK	No	-2.15861	0.03027	0.00281		No	11.2452	0.09285	-2.37675	-10.7698	10.7698		THC2684051	AgilentProbeDB
643886	A_23_P83714	ZNF707	Homo sapiens zinc finger protein 707 (ZNF707), transcript variant 1, mRNA [NM_173831]	NM_173831	-1.47483	0.23382	0.03351	-29.8421	2.83647e-10	306	3.80727e-08	-6.30746	OK	No	-1.42166	0.34622	0.00721		No	29.8421	0.02081	-3.87226	-48.051	48.051		ZNF707	AgilentProbeDB
666981	A_24_P37903	THC2603732	Unknown		-1.23866	0.19647	0.05772	-17.3245	2.88696e-10	307	3.86241e-08	-6.30473	OK	No	-2.1955	0.03785	0.00216		No	17.3245	0.05715	-2.86201	-17.4966	17.4966		THC2603732	AgilentProbeDB
644159	A_24_P58122	USP24	Homo sapiens ubiquitin specific peptidase 24 (USP24), mRNA [NM_015306]	BC029660	-1.41123	0.22415	0.03879	-25.7766	3.05655e-10	308	4.07603e-08	-6.29588	OK	No	-2.01116	0.08361	0.00244		No	25.7766	0.0292	-3.53342	-34.2409	34.2409		USP24	AgilentProbeDB
665124	A_24_P483083	TFDP1	Homo sapiens transcription factor Dp-1 (TFDP1), transcript variant 1, mRNA [NM_007111]	NM_007111	-1.19708	0.19065	0.06352	-15.7429	3.41124e-10	309	4.5343e-08	-6.27883	OK	No	-1.94526	0.05958	0.00362		No	15.7429	0.0608	-2.80022	-16.4482	16.4482		TFDP1	AgilentProbeDB
670958	A_23_P5550	PUM2	Homo sapiens pumilio homolog 2 (Drosophila) (PUM2), mRNA [NM_015317]	NM_015317	-1.31045	0.20892	0.04893	-20.4388	3.55255e-10	310	4.7069e-08	-6.27252	OK	No	-1.80991	0.10834	0.00329		No	20.4388	0.03038	-3.49406	-32.9192	32.9192		PUM2	AgilentProbeDB
673858	A_32_P192853	THC2748419	AI890734 wm95a03.x1 NCI_CGAP_Ut2 Homo sapiens cDNA clone IMAGE:2443660 3', mRNA sequence [AI890734]	DB352368	-0.74225	0.11838	0.18103	-5.52395	3.60575e-10	311	4.76202e-08	-6.2702	OK	No	-1.83573	0.13831	0.01203		No	5.52395	0.08696	-2.44227	-11.4991	11.4991		THC2748419	AgilentProbeDB
663877	A_24_P19752	PEX19	Homo sapiens peroxisomal biogenesis factor 19 (PEX19), transcript variant 1, mRNA [NM_002857]	NM_002857	-1.40381	0.22391	0.03946	-25.34	3.61926e-10	312	4.76455e-08	-6.26962	OK	No	-2.06774	0.0695	0.00222		No	25.34	0.03192	-3.44444	-31.3258	31.3258		PEX19	AgilentProbeDB
675931	A_24_P469255	AF085995	Homo sapiens full length insert cDNA clone YU26H08. [AF085995]	AF085995	-1.53321	0.24457	0.0293	-34.1355	3.63403e-10	313	4.76871e-08	-6.26899	OK	No	-1.87257	0.13899	0.00363		No	34.1355	0.02612	-3.64523	-38.2914	38.2914		AF085995	AgilentProbeDB
642779	A_23_P435183	LRRFIP1	Homo sapiens leucine rich repeat (in FLII) interacting protein 1 (LRRFIP1), transcript variant 1, mRNA [NM_001137550]	AF115510	-0.89607	0.1432	0.12704	-7.8718	3.91511e-10	314	5.12119e-08	-6.25738	OK	No	-2.2209	0.02033	0.0027		No	7.8718	0.13263	-2.02021	-7.53989	7.53989		LRRFIP1	AgilentProbeDB
649430	A_23_P106859	COX4NB	Homo sapiens COX4 neighbor (COX4NB), transcript variant 1, mRNA [NM_006067]	NM_006067	-1.36465	0.21859	0.04319	-23.1555	4.29167e-10	315	5.59593e-08	-6.24303	OK	No	-1.99707	0.07306	0.00279		No	23.1555	0.03813	-3.26683	-26.228	26.228		COX4NB	AgilentProbeDB
658955	A_23_P27721	CARD8	Homo sapiens caspase recruitment domain family, member 8 (CARD8), mRNA [NM_014959]	NM_014959	-1.44643	0.23234	0.03577	-27.9533	4.80025e-10	316	6.23926e-08	-6.2255	OK	No	-2.03327	0.07664	0.00216		No	27.9533	0.02825	-3.56676	-35.4017	35.4017		CARD8	AgilentProbeDB
644557	A_23_P346301	ZMAT2	Homo sapiens zinc finger, matrin type 2 (ZMAT2), mRNA [NM_144723]	NM_144723	-1.55623	0.25062	0.02778	-35.9936	5.31913e-10	317	6.89188e-08	-6.20939	OK	No	-0.94967	2.40213	0.01142		No	35.9936	0.00475	-5.34857	-210.308	210.308		ZMAT2	AgilentProbeDB
651177	A_23_P1759	AMICA1	Homo sapiens adhesion molecule, interacts with CXADR antigen 1 (AMICA1), transcript variant 2, mRNA [NM_153206]	NM_153206	-1.66419	0.26818	0.02167	-46.1519	5.453e-10	318	7.04312e-08	-6.20548	OK	No	-1.87804	0.17628	0.00301		No	46.1519	0.0171	-4.06883	-58.4887	58.4887		AMICA1	AgilentProbeDB
643165	A_24_P175187	SAMD9	Homo sapiens sterile alpha motif domain containing 9 (SAMD9), mRNA [NM_017654]	NM_017654	-1.26676	0.2044	0.0541	-18.4827	5.73736e-10	319	7.38717e-08	-6.19748	OK	No	-2.12098	0.0462	0.00248		No	18.4827	0.05371	-2.92413	-18.6179	18.6179		SAMD9	AgilentProbeDB
665657	A_23_P37327	ABCD4	Homo sapiens ATP-binding cassette, sub-family D (ALD), member 4 (ABCD4), transcript variant 1, mRNA [NM_005050]	NM_020326	-1.08291	0.17482	0.08262	-12.1034	5.84744e-10	320	7.50537e-08	-6.19449	OK	No	-2.14832	0.03212	0.00274		No	12.1034	0.08543	-2.46009	-11.7058	11.7058		ABCD4	AgilentProbeDB
676795	A_24_P97836	RAD17	Homo sapiens RAD17 homolog (S. pombe) (RAD17), transcript variant 8, mRNA [NM_002873]	NM_002873	-1.15297	0.18618	0.07031	-14.2224	5.91648e-10	321	7.57033e-08	-6.19264	OK	No	-1.95828	0.05685	0.00317		No	14.2224	0.05572	-2.8875	-17.9483	17.9483		RAD17	AgilentProbeDB
642834	A_23_P202837	CCND1	Homo sapiens cyclin D1 (CCND1), mRNA [NM_053056]	NM_053056	-1.12214	0.18204	0.07548	-13.2477	7.07769e-10	322	9.02801e-08	-6.16434	OK	No	-2.02343	0.04559	0.00316		No	13.2477	0.06931	-2.66917	-14.428	14.428		CCND1	AgilentProbeDB
660830	A_32_P94132	BX116997	BX116997 Soares_placenta_8to9weeks_2NbHP8to9W Homo sapiens cDNA clone IMAGp998G16558, mRNA sequence [BX116997]	BX116997	-1.54517	0.25194	0.0285	-35.0886	8.6138e-10	323	1.09534e-07	-6.13318	OK	No	-1.98017	0.14596	0.00234		No	35.0886	0.01604	-4.13236	-62.3251	62.3251		BX116997	AgilentProbeDB
641657	A_23_P159952	BEX1	Homo sapiens brain expressed, X-linked 1 (BEX1), mRNA [NM_018476]	NM_018476	-1.10227	0.17973	0.07902	-12.6551	8.63342e-10	324	1.09445e-07	-6.13282	OK	No	-2.20217	0.02946	0.0024		No	12.6551	0.0815	-2.50719	-12.2704	12.2704		BEX1	AgilentProbeDB
660606	A_23_P416242	RNF166	Homo sapiens ring finger protein 166 (RNF166), mRNA [NM_178841]	NM_178841	-1.25343	0.20452	0.05579	-17.9239	8.86516e-10	325	1.12037e-07	-6.12861	OK	No	-1.23724	0.55065	0.01871		No	17.9239	0.03398	-3.38201	-29.4299	29.4299		RNF166	AgilentProbeDB
667849	A_32_P186725	AL546498	AL546498 Homo sapiens PLACENTA COT 25-NORMALIZED Homo sapiens cDNA clone CS0DI030YH22 5-PRIME, mRNA sequence [AL546498]		-1.5199	0.24813	0.03021	-33.1054	9.0459e-10	326	1.1397e-07	-6.12539	OK	No	-1.92319	0.20655	0.00253		No	33.1054	0.01225	-4.40187	-81.6035	81.6035		AL546498	AgilentProbeDB
679212	A_23_P395075	JMJD1A	Homo sapiens jumonji domain containing 1A (JMJD1A), mRNA [NM_018433]	NM_018433	-1.45139	0.23698	0.03537	-28.2745	9.09071e-10	327	1.14184e-07	-6.12461	OK	No	-1.87095	0.13667	0.00316		No	28.2745	0.02314	-3.76626	-43.2183	43.2183		JMJD1A	AgilentProbeDB
649620	A_23_P41734	RNF130	Homo sapiens ring finger protein 130 (RNF130), mRNA [NM_018434]	NM_018434	-1.61121	0.26341	0.02448	-40.852	9.54934e-10	328	1.19579e-07	-6.11677	OK	No	-1.87808	0.18603	0.00286		No	40.852	0.01536	-4.1761	-65.1111	65.1111		RNF130	AgilentProbeDB
657091	A_23_P91423	C20orf112	Homo sapiens chromosome 20 open reading frame 112 (C20orf112), mRNA [NM_080616]	NM_080616	0.58601	0.09587	3.85483	3.85483	9.81643e-10	329	1.2255e-07	6.11237	OK	No	-0.71288	0.10354	0.39527		No	3.85483	3.81758	1.33962	3.81758	3.81758		C20orf112	AgilentProbeDB
653441	A_24_P162293	ERC1	Homo sapiens ELKS/RAB6-interacting/CAST family member 1 (ERC1), transcript variant beta, mRNA [NM_178037]	NM_178037	-1.35236	0.22133	0.04443	-22.5091	9.9612e-10	330	1.23981e-07	-6.11003	OK	No	-2.08015	0.07716	0.00238		No	22.5091	0.03083	-3.4794	-32.4404	32.4404		ERC1	AgilentProbeDB
670168	A_32_P360518	ZSCAN12L1	Homo sapiens zinc finger and SCAN domain containing 12-like 1 (ZSCAN12L1), non-coding RNA [NR_024063]	CR592225	0.78631	0.12881	6.11375	6.11375	1.03069e-09	331	1.27896e-07	6.10458	OK	No	-1.43753	0.01599	0.10448		No	6.11375	6.53245	1.87678	6.53245	6.53245		ZSCAN12L1	AgilentProbeDB
655561	A_23_P203120	CADM1	Homo sapiens cell adhesion molecule 1 (CADM1), transcript variant 1, mRNA [NM_014333]	NM_014333	-1.71401	0.28086	0.01932	-51.762	1.04297e-09	332	1.2903e-07	-6.10269	OK	No	-1.67501	0.3847	0.00249		No	51.762	0.00648	-5.03836	-154.217	154.217		CADM1	AgilentProbeDB
677761	A_24_P930842	A_24_P930842	Unknown		-1.08723	0.17866	0.0818	-12.2244	1.16183e-09	333	1.43303e-07	-6.08542	OK	No	-2.14763	0.03206	0.00272		No	12.2244	0.08485	-2.46684	-11.7851	11.7851			AgilentProbeDB
658593	A_23_P91350	RP5-1022P6.2	Homo sapiens hypothetical protein KIAA1434 (RP5-1022P6.2), mRNA [NM_019593]		-1.60983	0.265	0.02456	-40.7223	1.24162e-09	334	1.52686e-07	-6.07477	OK	No	-1.25931	1.4352	0.00559		No	40.7223	0.0039	-5.54739	-256.567	256.567		RP5-1022P6.2	AgilentProbeDB
647951	A_32_P87972	AA579646	AA579646 nm79h04.s1 NCI_CGAP_Co9 Homo sapiens cDNA clone IMAGE:1074487 3', mRNA sequence [AA579646]	AA579646	-1.1698	0.19343	0.06764	-14.7844	1.46909e-09	335	1.80119e-07	-6.04772	OK	No	-2.04255	0.05502	0.00237		No	14.7844	0.04312	-3.14385	-23.1929	23.1929		AA579646	AgilentProbeDB
661840	A_23_P69670	CNO	Homo sapiens cappuccino homolog (mouse) (CNO), mRNA [NM_018366]	NM_018366	-1.01526	0.16794	0.09655	-10.3577	1.49038e-09	336	1.82186e-07	-6.0454	OK	No	-2.27938	0.02182	0.00213		No	10.3577	0.09772	-2.32569	-10.2338	10.2338		CNO	AgilentProbeDB
671033	A_23_P153197	TGIF1	Homo sapiens TGFB-induced factor homeobox 1 (TGIF1), transcript variant 1, mRNA [NM_170695]	NM_170695	-1.14339	0.18928	0.07188	-13.9119	1.53361e-09	337	1.86914e-07	-6.04079	OK	No	-2.0729	0.04449	0.00323		No	13.9119	0.07258	-2.62303	-13.7774	13.7774		TGIF1	AgilentProbeDB
653530	A_24_P128020	NDUFS4	Homo sapiens OK/SW-cl.89 mRNA, complete cds. [AB062482]	AB062482	-0.96985	0.16055	0.10719	-9.32922	1.53404e-09	338	1.86413e-07	-6.04075	OK	No	-2.28731	0.01793	0.00224		No	9.32922	0.12492	-2.0801	-8.00525	8.00525		NDUFS4	AgilentProbeDB
675392	A_23_P55270	CCL18	Homo sapiens chemokine (C-C motif) ligand 18 (pulmonary and activation-regulated) (CCL18), mRNA [NM_002988]	NM_002988	0.9725	0.16126	9.38652	9.38652	1.63303e-09	339	1.97857e-07	6.03065	OK	No	-2.36185	0.00335	0.019		No	9.38652	5.67352	1.73581	5.67352	5.67352		CCL18	AgilentProbeDB
664943	A_32_P100428	UBE2L3	Homo sapiens ubiquitin-conjugating enzyme E2L 3 (UBE2L3), transcript variant 2, mRNA [NM_198157]	NM_198157	-1.26314	0.20954	0.05456	-18.3292	1.65884e-09	340	2.00393e-07	-6.02811	OK	No	-0.1235	4.23371	0.17539		No	18.3292	0.04143	-3.1838	-24.1382	24.1382		UBE2L3	AgilentProbeDB
659352	A_23_P11652	USP1	Homo sapiens ubiquitin specific peptidase 1 (USP1), transcript variant 1, mRNA [NM_003368]	NM_003368	-1.59366	0.26449	0.02549	-39.2337	1.68632e-09	341	2.03115e-07	-6.02546	OK	No	-0.83215	2.07184	0.03151		No	39.2337	0.01521	-4.18583	-65.7482	65.7482		USP1	AgilentProbeDB
652244	A_23_P106505	LCMT2	Homo sapiens leucine carboxyl methyltransferase 2 (LCMT2), mRNA [NM_014793]	NM_014793	-1.168	0.19387	0.06792	-14.7231	1.69459e-09	342	2.03514e-07	-6.02467	OK	No	-2.1544	0.04039	0.00243		No	14.7231	0.0602	-2.81001	-16.61	16.61		LCMT2	AgilentProbeDB
647544	A_23_P3979	MRPS7	Homo sapiens mitochondrial ribosomal protein S7 (MRPS7), nuclear gene encoding mitochondrial protein, mRNA [NM_015971]	NM_015971	-1.73415	0.28797	0.01844	-54.2186	1.72334e-09	343	2.06364e-07	-6.02194	OK	No	-1.73226	0.49644	0.00261		No	54.2186	0.00526	-5.24674	-189.945	189.945		MRPS7	AgilentProbeDB
652935	A_23_P340717	ONECUT1	Homo sapiens one cut homeobox 1 (ONECUT1), mRNA [NM_004498]	NM_004498	0.65232	0.10835	4.49075	4.49075	1.74052e-09	344	2.07815e-07	6.02034	OK	No	-0.98246	0.05225	0.22802		No	4.49075	4.36382	1.47335	4.36382	4.36382		ONECUT1	AgilentProbeDB
680498	A_24_P636318	FAM168B	Homo sapiens family with sequence similarity 168, member B (FAM168B), mRNA [NM_001009993]	BC110642	-1.35872	0.22572	0.04378	-22.841	1.75131e-09	345	2.08497e-07	-6.01934	OK	No	-2.04748	0.0977	0.00242		No	22.841	0.02479	-3.69719	-40.3339	40.3339		FAM168B	AgilentProbeDB
654831	A_24_P315644	LOC644456	PREDICTED: Homo sapiens misc_RNA (LOC644456), miscRNA [XR_039438]		-1.01884	0.17007	0.09575	-10.4433	2.08927e-09	346	2.48013e-07	-5.99071	OK	No	-0.19149	2.6259	0.19278		No	10.4433	0.07341	-2.61165	-13.6215	13.6215		LOC644456	AgilentProbeDB
653484	A_24_P201089	SLC25A37	Homo sapiens solute carrier family 25, member 37 (SLC25A37), nuclear gene encoding mitochondrial protein, mRNA [NM_016612]	NM_016612	-1.36331	0.22785	0.04332	-23.0838	2.18668e-09	347	2.58829e-07	-5.9833	OK	No	-1.95239	0.09235	0.00314		No	23.0838	0.03399	-3.38181	-29.424	29.424		SLC25A37	AgilentProbeDB
663087	A_23_P53957	COX16	Homo sapiens COX16 cytochrome c oxidase assembly homolog (S. cerevisiae) (COX16), mRNA [NM_016468]	NM_016468	-1.71055	0.28595	0.01947	-51.3514	2.20379e-09	348	2.60104e-07	-5.98203	OK	No	-1.79558	0.27325	0.0024		No	51.3514	0.00877	-4.7369	-114.08	114.08		COX16	AgilentProbeDB
669313	A_32_P152046	THC2729109	ALU1_HUMAN (P39188) Alu subfamily J sequence contamination warning entry, partial (14%) [THC2729109]		-1.38949	0.2323	0.04079	-24.5182	2.21221e-09	349	2.6035e-07	-5.98141	OK	No	-2.06515	0.14526	0.00209		No	24.5182	0.0144	-4.24024	-69.4246	69.4246		THC2729109	AgilentProbeDB
673386	A_23_P109001	KIAA0406	Homo sapiens KIAA0406 (KIAA0406), mRNA [NM_014657]	NM_014657	-1.28223	0.21439	0.05221	-19.1527	2.22138e-09	350	2.60682e-07	-5.98073	OK	No	-1.83615	0.16698	0.00295		No	19.1527	0.01767	-4.03595	-56.5968	56.5968		KIAA0406	AgilentProbeDB
649370	A_23_P144165	DZIP3	Homo sapiens DAZ interacting protein 3, zinc finger (DZIP3), mRNA [NM_014648]	NM_014648	-0.98847	0.16534	0.10269	-9.73794	2.25182e-09	351	2.63501e-07	-5.97851	OK	No	-2.19829	0.02263	0.00233		No	9.73794	0.10306	-2.27243	-9.70296	9.70296		DZIP3	AgilentProbeDB
677347	A_32_P201075	THC2675069	Q48M69_PSE14 (Q48M69) ABC transporter, permease protein, partial (5%) [THC2675069]		-1.76632	0.29586	0.01713	-58.387	2.37182e-09	352	2.76755e-07	-5.97005	OK	No	-1.7102	0.29727	0.00379		No	58.387	0.01274	-4.36281	-78.4773	78.4773		THC2675069	AgilentProbeDB
674241	A_24_P268993	LEAP2	Homo sapiens liver expressed antimicrobial peptide 2 (LEAP2), mRNA [NM_052971]	NM_052971	1.25149	0.20978	17.8438	17.8438	2.43655e-09	353	2.83503e-07	5.96565	OK	No	-2.4122	0.00268	0.03195		No	17.8438	11.9141	2.47772	11.9141	11.9141		LEAP2	AgilentProbeDB
670618	A_23_P325726	ACOT11	Homo sapiens acyl-CoA thioesterase 11 (ACOT11), transcript variant 1, mRNA [NM_015547]	NM_015547	0.37342	0.0626	2.36275	2.36275	2.43759e-09	354	2.82822e-07	5.96559	OK	No	-1.49232	0.02363	0.05125		No	2.36275	2.16934	0.77442	2.16934	2.16934		ACOT11	AgilentProbeDB
656790	A_23_P571	SLC2A1	Homo sapiens solute carrier family 2 (facilitated glucose transporter), member 1 (SLC2A1), mRNA [NM_006516]	NM_006516	-1.53911	0.25806	0.0289	-34.6027	2.45886e-09	355	2.84487e-07	-5.96417	OK	No	-1.92975	0.13101	0.00219		No	34.6027	0.01669	-4.09295	-59.9166	59.9166		SLC2A1	AgilentProbeDB
676244	A_23_P368484	C17orf76	Homo sapiens chromosome 17 open reading frame 76 (C17orf76), transcript variant 2, mRNA [NM_207387]	NM_207387	-1.62577	0.27261	0.02367	-42.2447	2.46465e-09	356	2.84356e-07	-5.96378	OK	No	-1.82944	0.36066	0.00255		No	42.2447	0.00706	-4.95362	-141.687	141.687		C17orf76	AgilentProbeDB
665538	A_24_P373174	RAB27A	Homo sapiens RAB27A, member RAS oncogene family (RAB27A), transcript variant 1, mRNA [NM_004580]	NM_004580	-1.34373	0.22544	0.04532	-22.0664	2.51349e-09	357	2.89178e-07	-5.96058	OK	No	-1.85247	0.13796	0.00285		No	22.0664	0.02068	-3.87863	-48.3582	48.3582		RAB27A	AgilentProbeDB
679934	A_23_P151046	KLRC1	Homo sapiens killer cell lectin-like receptor subfamily C, member 1 (KLRC1), transcript variant 1, mRNA [NM_002259]	NM_002259	-1.64607	0.27645	0.02259	-44.2661	2.6107e-09	358	2.99523e-07	-5.95437	OK	No	-1.29221	1.14447	0.00456		No	44.2661	0.00398	-5.52646	-251.252	251.252		KLRC1	AgilentProbeDB
678513	A_23_P339588	TAGAP	Homo sapiens T-cell activation RhoGTPase activating protein (TAGAP), transcript variant 3, mRNA [NM_138810]	NM_138810	-1.02196	0.17177	0.09507	-10.5187	2.68612e-09	359	3.07318e-07	-5.94971	OK	No	-2.2142	0.02448	0.00248		No	10.5187	0.1015	-2.28769	-9.85212	9.85212		TAGAP	AgilentProbeDB
656673	A_24_P409440	A_24_P409440	Unknown		-1.13673	0.19117	0.07299	-13.7001	2.74707e-09	360	3.13418e-07	-5.94604	OK	No	-1.93548	0.05582	0.00373		No	13.7001	0.0669	-2.70459	-14.9482	14.9482			AgilentProbeDB
647398	A_24_P383480	PROS1	Homo sapiens protein S (alpha) (PROS1), mRNA [NM_000313]	NM_000313	-1.17221	0.19718	0.06726	-14.8666	2.76634e-09	361	3.14742e-07	-5.9449	OK	No	-2.23889	0.02804	0.0021		No	14.8666	0.07503	-2.58992	-13.3287	13.3287		PROS1	AgilentProbeDB
659131	A_24_P371962	AMD1	Homo sapiens adenosylmethionine decarboxylase 1 (AMD1), transcript variant 1, mRNA [NM_001634]	NM_001634	-1.44222	0.24277	0.03612	-27.6835	2.83663e-09	362	3.21848e-07	-5.94078	OK	No	-1.7973	0.20593	0.00277		No	27.6835	0.01344	-4.30989	-74.4321	74.4321		AMD1	AgilentProbeDB
648779	A_23_P108574	PRKD3	Homo sapiens protein kinase D3 (PRKD3), mRNA [NM_005813]	NM_005813	-1.48803	0.25055	0.03251	-30.7629	2.86661e-09	363	3.24353e-07	-5.93906	OK	No	-1.88686	0.20925	0.00309		No	30.7629	0.01479	-4.21404	-67.6289	67.6289		PRKD3	AgilentProbeDB
668995	A_23_P200780	TGFBR3	Homo sapiens transforming growth factor, beta receptor III (TGFBR3), mRNA [NM_003243]	NM_003243	-1.39755	0.23543	0.04004	-24.9773	2.91777e-09	364	3.29235e-07	-5.93616	OK	No	-2.05263	0.07824	0.00249		No	24.9773	0.03176	-3.44939	-31.4813	31.4813		TGFBR3	AgilentProbeDB
658871	A_23_P213326	ANKHD1	Homo sapiens ankyrin repeat and KH domain containing 1 (ANKHD1), transcript variant 1, mRNA [NM_017747]	NM_017747	-1.52729	0.25736	0.0297	-33.6737	2.94736e-09	365	3.31663e-07	-5.9345	OK	No	-1.99966	0.11548	0.00235		No	33.6737	0.02035	-3.89467	-49.1399	49.1399		ANKHD1	AgilentProbeDB
673654	A_23_P145068	MTO1	Homo sapiens mitochondrial translation optimization 1 homolog (S. cerevisiae) (MTO1), nuclear gene encoding mitochondrial protein, transcript variant 2, mRNA [NM_012123]	NM_012123	-1.01511	0.17107	0.09658	-10.3541	2.9558e-09	366	3.31704e-07	-5.93403	OK	No	-2.40227	0.02223	0.00357		No	10.3541	0.1608	-1.82758	-6.21883	6.21883		MTO1	AgilentProbeDB
679921	A_24_P296457	PHKG2	Homo sapiens phosphorylase kinase, gamma 2 (testis) (PHKG2), mRNA [NM_000294]	NM_000294	-1.40393	0.23688	0.03945	-25.3475	3.08983e-09	367	3.458e-07	-5.92675	OK	No	-1.9863	0.10608	0.0027		No	25.3475	0.02544	-3.67145	-39.3087	39.3087		PHKG2	AgilentProbeDB
676114	A_23_P126486	CROCCL1	Homo sapiens ciliary rootlet coiled-coil, rootletin-like 1, mRNA (cDNA clone MGC:12760 IMAGE:4111573), complete cds. [BC006312]	BC006312	-1.49225	0.25197	0.03219	-31.0634	3.17593e-09	368	3.5447e-07	-5.92224	OK	No	-1.88811	0.115	0.00388		No	31.0634	0.03373	-3.38949	-29.6508	29.6508		CROCCL1	AgilentProbeDB
650676	A_23_P211056	C21orf66	Homo sapiens chromosome 21 open reading frame 66 (C21orf66), transcript variant 2, mRNA [NM_013329]	NM_013329	-1.08809	0.18376	0.08164	-12.2488	3.19753e-09	369	3.55914e-07	-5.92112	OK	No	-2.04111	0.04392	0.00298		No	12.2488	0.06781	-2.69098	-14.7461	14.7461		C21orf66	AgilentProbeDB
649311	A_24_P940921	SETX	Homo sapiens senataxin (SETX), mRNA [NM_015046]	AK125448	-0.91419	0.15449	0.12184	-8.20715	3.27106e-09	370	3.63114e-07	-5.91738	OK	No	-2.24817	0.01883	0.00241		No	8.20715	0.12817	-2.0544	-7.80212	7.80212		SETX	AgilentProbeDB
644048	A_24_P153399	SGSM3	Homo sapiens small G protein signaling modulator 3 (SGSM3), mRNA [NM_015705]	NM_015705	-0.58046	0.0981	0.26275	-3.80591	3.27354e-09	371	3.6241e-07	-5.91726	OK	No	-0.81752	0.34334	0.08182		No	3.80591	0.23831	-1.43418	-4.1962	4.1962		SGSM3	AgilentProbeDB
662301	A_23_P110062	EIF2B5	Homo sapiens eukaryotic translation initiation factor 2B, subunit 5 epsilon, 82kDa (EIF2B5), mRNA [NM_003907]	NM_003907	-1.64281	0.27769	0.02276	-43.935	3.30016e-09	372	3.64375e-07	-5.91593	OK	No	-1.5184	0.63527	0.00292		No	43.935	0.0046	-5.38213	-217.486	217.486		EIF2B5	AgilentProbeDB
677104	A_24_P919683	AB062488	Homo sapiens OK/SW-cl.92 mRNA, complete cds. [AB062488]	AB062488	1.72738	0.29243	53.3807	53.3807	3.48584e-09	373	3.83844e-07	5.90691	OK	No	-1.48826	0.00468	0.6868		No	53.3807	146.896	4.98973	146.896	146.896		AB062488	AgilentProbeDB
643985	A_23_P105436	PTPN11	Homo sapiens protein tyrosine phosphatase, non-receptor type 11 (PTPN11), mRNA [NM_002834]	NM_002834	-1.32533	0.22447	0.04728	-21.151	3.54357e-09	374	3.89158e-07	-5.9042	OK	No	-1.83103	0.10194	0.00347		No	21.151	0.034	-3.38131	-29.4094	29.4094		PTPN11	AgilentProbeDB
656832	A_23_P27334	ZFP161	Homo sapiens zinc finger protein 161 homolog (mouse) (ZFP161), transcript variant 2, mRNA [NM_003409]	NM_003409	-1.43571	0.24324	0.03667	-27.2718	3.5799e-09	375	3.92099e-07	-5.90252	OK	No	-1.2216	0.73679	0.01184		No	27.2718	0.01607	-4.1306	-62.2152	62.2152		ZFP161	AgilentProbeDB
676168	A_32_P176550	JMY	Homo sapiens junction-mediating and regulatory protein (JMY), mRNA [NM_152405]	NM_152405	-1.53858	0.26113	0.02893	-34.5608	3.81393e-09	376	4.16621e-07	-5.89207	OK	No	-1.46048	0.46499	0.00613		No	34.5608	0.01319	-4.32841	-75.8237	75.8237		JMY	AgilentProbeDB
673795	A_23_P88362	PPIL5	Homo sapiens peptidylprolyl isomerase (cyclophilin)-like 5 (PPIL5), transcript variant 1, mRNA [NM_152329]	NM_152329	-0.78419	0.13325	0.16437	-6.08398	3.97367e-09	377	4.32919e-07	-5.88529	OK	No	-1.92498	0.10224	0.00807		No	6.08398	0.07893	-2.53913	-12.6687	12.6687		PPIL5	AgilentProbeDB
669128	A_23_P39684	TLK1	Homo sapiens tousled-like kinase 1 (TLK1), transcript variant 1, mRNA [NM_012290]	NM_012290	-1.50219	0.25533	0.03146	-31.7825	4.02335e-09	378	4.37172e-07	-5.88323	OK	No	-1.80008	0.14882	0.00277		No	31.7825	0.01861	-3.98405	-53.7345	53.7345		TLK1	AgilentProbeDB
675596	A_23_P389426	MGC26597	Homo sapiens PIP5K1A pseudogene, mRNA (cDNA clone IMAGE:4828163). [BC028580]	BC028580	0.55542	0.09463	3.59271	3.59271	4.3752e-09	379	4.74149e-07	5.86935	OK	No	-0.76837	0.09696	0.34092		No	3.59271	3.51621	1.25738	3.51621	3.51621		MGC26597	AgilentProbeDB
658187	A_23_P32414	RP6-213H19.1	Homo sapiens serine/threonine protein kinase MST4 (MST4), transcript variant 1, mRNA [NM_016542]	NM_016542	-1.35113	0.2303	0.04455	-22.4453	4.445e-09	380	4.80446e-07	-5.86672	OK	No	-1.98538	0.07939	0.00219		No	22.4453	0.0276	-3.58998	-36.2335	36.2335		RP6-213H19.1	AgilentProbeDB
678726	A_23_P311713	C10orf93	Homo sapiens chromosome 10 open reading frame 93 (C10orf93), mRNA [NM_173572]	NM_173572	1.06392	0.18144	11.5857	11.5857	4.52043e-09	381	4.87317e-07	5.86393	OK	No	-1.85792	0.00438	0.05991		No	11.5857	13.6633	2.61471	13.6633	13.6633		C10orf93	AgilentProbeDB
661117	A_23_P37736	TNFRSF17	Homo sapiens tumor necrosis factor receptor superfamily, member 17 (TNFRSF17), mRNA [NM_001192]	NM_001192	-1.07056	0.18259	0.085	-11.7641	4.54106e-09	382	4.88259e-07	-5.86317	OK	No	-2.38678	0.02086	0.00287		No	11.7641	0.13769	-1.98277	-7.26285	7.26285		TNFRSF17	AgilentProbeDB
657719	A_23_P11774	UTP11L	Homo sapiens UTP11-like, U3 small nucleolar ribonucleoprotein, (yeast) (UTP11L), mRNA [NM_016037]	NM_016037	-1.32162	0.22547	0.04768	-20.9711	4.5804e-09	383	4.91203e-07	-5.86174	OK	No	-2.06448	0.06312	0.00258		No	20.9711	0.04087	-3.19733	-24.467	24.467		UTP11L	AgilentProbeDB
666712	A_23_P64980	SLC6A13	Homo sapiens solute carrier family 6 (neurotransmitter transporter, GABA), member 13 (SLC6A13), mRNA [NM_016615]	NM_016615	1.24208	0.21193	17.4614	17.4614	4.60492e-09	384	4.92547e-07	5.86085	OK	No	-0.81677	0.04275	0.74889		No	17.4614	17.5167	2.86316	17.5167	17.5167		SLC6A13	AgilentProbeDB
660705	A_23_P71464	DECR1	Homo sapiens 2,4-dienoyl CoA reductase 1, mitochondrial (DECR1), nuclear gene encoding mitochondrial protein, mRNA [NM_001359]	NM_001359	-0.88465	0.15115	0.13042	-7.66743	4.835e-09	385	5.15813e-07	-5.85275	OK	No	-0.5163	1.05525	0.10365		No	7.66743	0.09822	-2.32053	-10.1811	10.1811		DECR1	AgilentProbeDB
646122	A_24_P17719	KLHL5	Homo sapiens kelch-like 5 (Drosophila) (KLHL5), transcript variant 1, mRNA [NM_015990]	NM_015990	-1.49054	0.25479	0.03232	-30.9414	4.91255e-09	386	5.22728e-07	-5.85011	OK	No	-2.03105	0.1472	0.00212		No	30.9414	0.0144	-4.24032	-69.4301	69.4301		KLHL5	AgilentProbeDB
661920	A_24_P379450	NOL9	Homo sapiens nucleolar protein 9, mRNA (cDNA clone IMAGE:3852937). [BC073860]	AK026976	-1.27942	0.21871	0.05255	-19.0293	4.91742e-09	387	5.21895e-07	-5.84994	OK	No	-2.06779	0.05596	0.00258		No	19.0293	0.04603	-3.07852	-21.7261	21.7261		NOL9	AgilentProbeDB
678067	A_23_P132845	CLCN2	Homo sapiens chloride channel 2 (CLCN2), mRNA [NM_004366]	NM_004366	0.78467	0.13416	6.09075	6.09075	4.9513e-09	388	5.24136e-07	5.8488	OK	No	-1.11027	0.03533	0.20755		No	6.09075	5.87425	1.77058	5.87425	5.87425		CLCN2	AgilentProbeDB
670222	A_24_P343095	DHFR	Homo sapiens dihydrofolate reductase (DHFR), mRNA [NM_000791]	NM_000791	-1.41539	0.24233	0.03842	-26.0251	5.19975e-09	389	5.49021e-07	-5.84065	OK	No	-1.85672	0.14198	0.00255		No	26.0251	0.01798	-4.0186	-55.6232	55.6232		DHFR	AgilentProbeDB
677044	A_23_P412321	CCR5	Homo sapiens chemokine (C-C motif) receptor 5 (CCR5), transcript variant A, mRNA [NM_000579]	NM_000579	0.37547	0.06435	2.37392	2.37392	5.39355e-09	390	5.68024e-07	5.83455	OK	No	-1.25844	0.03915	0.08672		No	2.37392	2.21518	0.79534	2.21518	2.21518		CCR5	AgilentProbeDB
646596	A_23_P33809	IMP3	Homo sapiens IMP3, U3 small nucleolar ribonucleoprotein, homolog (yeast) (IMP3), mRNA [NM_018285]	NM_018285	-1.34642	0.23155	0.04504	-22.2035	6.07112e-09	391	6.37747e-07	-5.81479	OK	No	-0.29874	3.57475	0.08973		No	22.2035	0.0251	-3.68479	-39.8369	39.8369		IMP3	AgilentProbeDB
657180	A_23_P103310	S100A7	Homo sapiens S100 calcium binding protein A7 (S100A7), mRNA [NM_002963]	NM_002963	1.27056	0.2188	18.6448	18.6448	6.36642e-09	392	6.67061e-07	5.80684	OK	No	0.45638	0.74989	19.1572		No	18.6448	25.5466	3.2405	25.5466	25.5466		S100A7	AgilentProbeDB
645706	A_23_P201002	RNF220	Homo sapiens ring finger protein 220 (RNF220), mRNA [NM_018150]	NM_018150	-1.26031	0.21712	0.05492	-18.2098	6.44504e-09	393	6.7358e-07	-5.80478	OK	No	-2.10869	0.05046	0.00258		No	18.2098	0.05112	-2.97365	-19.5631	19.5631		RNF220	AgilentProbeDB
657643	A_23_P164141	PSME3	Homo sapiens proteasome (prosome, macropain) activator subunit 3 (PA28 gamma; Ki) (PSME3), transcript variant 2, mRNA [NM_176863]	NM_176863	-0.86268	0.14872	0.13719	-7.28926	6.60123e-09	394	6.88153e-07	-5.80077	OK	No	-0.68988	0.67662	0.08117		No	7.28926	0.11997	-2.12051	-8.33539	8.33539		PSME3	AgilentProbeDB
656210	A_23_P501583	NFYA	Homo sapiens nuclear transcription factor Y, alpha (NFYA), transcript variant 1, mRNA [NM_002505]	NM_002505	-0.61831	0.1068	0.24082	-4.15253	7.06505e-09	395	7.3464e-07	-5.78937	OK	No	-1.8249	0.19205	0.01392		No	4.15253	0.07251	-2.62409	-13.792	13.792		NFYA	AgilentProbeDB
678253	A_23_P147431	LYN	Homo sapiens v-yes-1 Yamaguchi sarcoma viral related oncogene homolog (LYN), transcript variant 1, mRNA [NM_002350]	NM_002350	-1.54474	0.2669	0.02853	-35.0539	7.13141e-09	396	7.39668e-07	-5.7878	OK	No	-2.17592	0.07249	0.00248		No	35.0539	0.03422	-3.3748	-29.2185	29.2185		LYN	AgilentProbeDB
671644	A_24_P698128	THC2689155	Unknown		-1.53651	0.26652	0.02907	-34.3959	8.1606e-09	397	8.44283e-07	-5.76511	OK	No	-1.80443	0.18174	0.00361		No	34.3959	0.01985	-3.91951	-50.3758	50.3758		THC2689155	AgilentProbeDB
668318	A_23_P117635	ATXN3	Homo sapiens ataxin 3 (ATXN3), transcript variant 1, mRNA [NM_004993]	NM_004993	-1.34842	0.23421	0.04483	-22.3058	8.54345e-09	398	8.81671e-07	-5.75737	OK	No	-2.36124	0.05129	0.00274		No	22.3058	0.0535	-2.92799	-18.6901	18.6901		ATXN3	AgilentProbeDB
651118	A_23_P30307	MED7	Homo sapiens mediator complex subunit 7 (MED7), transcript variant 2, mRNA [NM_004270]	NM_004270	-1.56934	0.27259	0.02696	-37.0972	8.55076e-09	399	8.80214e-07	-5.75723	OK	No	-1.85378	0.15075	0.00394		No	37.0972	0.02612	-3.64506	-38.285	38.285		MED7	AgilentProbeDB
645040	A_24_P544872	AK025156	Homo sapiens cDNA: FLJ21503 fis, clone COL05661. [AK025156]	AK128172	-1.27198	0.22101	0.05346	-18.7062	8.6521e-09	400	8.88419e-07	-5.75524	OK	No	-2.16447	0.04672	0.00219		No	18.7062	0.0469	-3.05968	-21.3208	21.3208		AK025156	AgilentProbeDB
659281	A_32_P141488	LOC728199	PREDICTED: Homo sapiens misc_RNA (LOC728199), miscRNA [XR_036967]		-0.98626	0.17172	0.10321	-9.68854	9.27074e-09	401	9.49569e-07	-5.74356	OK	No	-2.17692	0.02466	0.00231		No	9.68854	0.09353	-2.36945	-10.6915	10.6915		LOC728199	AgilentProbeDB
654052	A_32_P78311	CR590180	full-length cDNA clone CS0DI002YD22 of Placenta Cot 25-normalized of Homo sapiens (human). [CR590180]	CR590180	-1.1029	0.19212	0.0789	-12.6736	9.42216e-09	402	9.62678e-07	-5.74082	OK	No	-2.16282	0.0327	0.00256		No	12.6736	0.07826	-2.54777	-12.7786	12.7786		CR590180	AgilentProbeDB
649312	A_23_P137543	ZNF362	Homo sapiens zinc finger protein 362 (ZNF362), mRNA [NM_152493]	NM_152493	-1.54383	0.27039	0.02859	-34.9805	1.13269e-08	403	1.15442e-06	-5.70956	OK	No	-1.87449	0.21353	0.00224		No	34.9805	0.01051	-4.55522	-95.128	95.128		ZNF362	AgilentProbeDB
671606	A_24_P80915	BCLAF1	Homo sapiens BCL2-associated transcription factor 1 (BCLAF1), transcript variant 1, mRNA [NM_014739]	NM_001077441	-0.76296	0.13378	0.1726	-5.7938	1.17557e-08	404	1.19515e-06	-5.70323	OK	No	-2.21639	0.01653	0.003		No	5.7938	0.18142	-1.70692	-5.51195	5.51195		BCLAF1	AgilentProbeDB
661976	A_24_P174824	SLU7	Homo sapiens SLU7 splicing factor homolog (S. cerevisiae) (SLU7), mRNA [NM_006425]		-1.42408	0.2499	0.03766	-26.5509	1.20726e-08	405	1.22434e-06	-5.6987	OK	No	-1.97037	0.10902	0.00264		No	26.5509	0.02424	-3.71987	-41.2592	41.2592		SLU7	AgilentProbeDB
673227	A_24_P918458	A_24_P918458	Unknown		-0.94404	0.16574	0.11375	-8.79106	1.22605e-08	406	1.24033e-06	-5.69606	OK	No	-2.26731	0.01796	0.00223		No	8.79106	0.12407	-2.08687	-8.05966	8.05966			AgilentProbeDB
675187	A_32_P48256	DB381305	DB381305 PLACE3 Homo sapiens cDNA clone PLACE3000400 3', mRNA sequence [DB381305]	DB381305	-1.447	0.25411	0.03573	-27.9897	1.23873e-08	407	1.25008e-06	-5.69431	OK	No	-2.1082	0.0763	0.00209		No	27.9897	0.02741	-3.59688	-36.4842	36.4842		DB381305	AgilentProbeDB
675516	A_23_P132536	TRAK1	Homo sapiens trafficking protein, kinesin binding 1 (TRAK1), transcript variant 1, mRNA [NM_001042646]	AB028965	0.49992	0.08781	3.16168	3.16168	1.24595e-08	408	1.25429e-06	5.69332	OK	No	-0.65939	0.13202	0.42637		No	3.16168	3.22964	1.17237	3.22964	3.22964		TRAK1	AgilentProbeDB
651860	A_24_P521994	KLHL24	Homo sapiens kelch-like 24 (Drosophila) (KLHL24), mRNA [NM_017644]	NM_017644	-0.98679	0.17338	0.10309	-9.70036	1.25941e-08	409	1.26474e-06	-5.69148	OK	No	-2.29785	0.01843	0.00211		No	9.70036	0.11465	-2.16584	-8.72197	8.72197		KLHL24	AgilentProbeDB
661527	A_32_P92086	BE093050	BE093050 RC5-BT0744-190400-031-A05 BT0744 Homo sapiens cDNA, mRNA sequence [BE093050]	BE093050	-1.29284	0.22725	0.05095	-19.6264	1.27708e-08	410	1.27935e-06	-5.6891	OK	No	-0.87713	0.91305	0.02647		No	19.6264	0.02899	-3.54072	-34.4917	34.4917		BE093050	AgilentProbeDB
665227	A_24_P346277	SRF	Homo sapiens serum response factor (c-fos serum response element-binding transcription factor) (SRF), mRNA [NM_003131]	NM_003131	-1.20276	0.21145	0.0627	-15.9498	1.28449e-08	411	1.28365e-06	-5.68812	OK	No	0.04817	8.79394	0.26279		No	15.9498	0.02988	-3.51045	-33.4632	33.4632		SRF	AgilentProbeDB
660467	A_32_P149806	A_32_P149806	Unknown		-1.2729	0.22397	0.05335	-18.7456	1.32109e-08	412	1.31702e-06	-5.68331	OK	No	-2.02295	0.06454	0.00305		No	18.7456	0.04727	-3.05178	-21.1529	21.1529			AgilentProbeDB
657293	A_24_P114339	RMND5A	Homo sapiens required for meiotic nuclear division 5 homolog A (S. cerevisiae) (RMND5A), mRNA [NM_022780]	CR604908	-0.91262	0.16078	0.12229	-8.17758	1.37678e-08	413	1.36921e-06	-5.67625	OK	No	-1.94928	0.03811	0.0043		No	8.17758	0.11286	-2.18158	-8.86026	8.86026		RMND5A	AgilentProbeDB
678457	A_24_P205268	KIAA0323	Homo sapiens KIAA0323 (KIAA0323), mRNA [NM_015299]	NM_015299	-1.53426	0.27033	0.02922	-34.2187	1.38188e-08	414	1.37097e-06	-5.67562	OK	No	-1.31746	0.46558	0.01051		No	34.2187	0.02258	-3.79063	-44.2843	44.2843		KIAA0323	AgilentProbeDB
651453	A_32_P38228	A_32_P38228	Unknown		-1.51935	0.26807	0.03024	-33.0637	1.44628e-08	415	1.4314e-06	-5.66782	OK	No	-1.78766	0.148	0.00352		No	33.0637	0.0238	-3.73797	-42.0126	42.0126			AgilentProbeDB
670763	A_23_P19543	SRPK1	Homo sapiens SFRS protein kinase 1 (SRPK1), mRNA [NM_003137]	NM_003137	1.00113	0.17692	10.026	10.026	1.52535e-08	416	1.50603e-06	5.65869	OK	No	-1.36309	0.02392	0.60486		No	10.026	25.284	3.23017	25.284	25.284		SRPK1	AgilentProbeDB
676264	A_23_P323094	PHC1	Homo sapiens polyhomeotic homolog 1 (Drosophila) (PHC1), mRNA [NM_004426]	NM_004426	-1.52072	0.26875	0.03015	-33.168	1.5273e-08	417	1.50434e-06	-5.65847	OK	No	-2.05102	0.10854	0.00211		No	33.168	0.01946	-3.93952	-51.3939	51.3939		PHC1	AgilentProbeDB
650269	A_24_P935782	ZNF121	Homo sapiens zinc finger protein 121 (ZNF121), mRNA [NM_001008727]	NM_001008727	-1.44668	0.25636	0.03575	-27.9693	1.66893e-08	418	1.6399e-06	-5.64323	OK	No	-2.08776	0.07918	0.00211		No	27.9693	0.02662	-3.62603	-37.5633	37.5633		ZNF121	AgilentProbeDB
653543	A_32_P32061	C2orf27	Homo sapiens chromosome 2 open reading frame 27 (C2orf27), mRNA [NM_013310]	NM_013310	-1.38247	0.24498	0.04145	-24.1251	1.6692e-08	419	1.63625e-06	-5.6432	OK	No	-1.9436	0.08506	0.0031		No	24.1251	0.03644	-3.3121	-27.4428	27.4428		C2orf27	AgilentProbeDB
673912	A_24_P406814	FAM53B	Homo sapiens family with sequence similarity 53, member B (FAM53B), mRNA [NM_014661]	NM_014661	-0.69471	0.12323	0.20197	-4.9512	1.72429e-08	420	1.68623e-06	-5.63761	OK	No	-0.98735	1.31637	0.16539		No	4.9512	0.12564	-2.07435	-7.95934	7.95934		FAM53B	AgilentProbeDB
656905	A_24_P219114	SEL1L	Homo sapiens sel-1 suppressor of lin-12-like (C. elegans) (SEL1L), mRNA [NM_005065]	NM_005065	-0.8345	0.14823	0.14639	-6.83123	1.80395e-08	421	1.75994e-06	-5.62982	OK	No	-2.28967	0.02152	0.00392		No	6.83123	0.18227	-1.70225	-5.48627	5.48627		SEL1L	AgilentProbeDB
666203	A_32_P157702	THC2481891	ALU7_HUMAN (P39194) Alu subfamily SQ sequence contamination warning entry, partial (12%) [THC2481891]		-0.94234	0.16743	0.1142	-8.75666	1.82101e-08	422	1.77238e-06	-5.6282	OK	No	-2.39404	0.01481	0.00318		No	8.75666	0.2144	-1.53992	-4.6642	4.6642		THC2481891	AgilentProbeDB
647718	A_32_P86318	RAB43	Homo sapiens RAB43, member RAS oncogene family (RAB43), mRNA [NM_198490]	NM_198490	-1.21117	0.21523	0.06149	-16.2617	1.83001e-08	423	1.77693e-06	-5.62735	OK	No	-2.20509	0.03708	0.00211		No	16.2617	0.05687	-2.86704	-17.5848	17.5848		RAB43	AgilentProbeDB
646165	A_23_P34452	LOR	Homo sapiens loricrin (LOR), mRNA [NM_000427]	NM_000427	-1.16565	0.20722	0.06829	-14.6438	1.85354e-08	424	1.79553e-06	-5.62514	OK	No	-2.23757	0.02883	0.00276		No	14.6438	0.09576	-2.34596	-10.4433	10.4433		LOR	AgilentProbeDB
675740	A_24_P204870	AF308290	Homo sapiens serologically defined breast cancer antigen NY-BR-40 mRNA, partial cds. [AF308290]	AF308290	-1.30242	0.23156	0.04984	-20.0639	1.86029e-08	425	1.79783e-06	-5.62452	OK	No	-2.26574	0.03322	0.00235		No	20.0639	0.07073	-2.64889	-14.1383	14.1383		AF308290	AgilentProbeDB
674530	A_24_P342328	ZNF710	Homo sapiens mRNA for FLJ00306 protein. [AK160373]	AK160373	-1.32447	0.23554	0.04737	-21.1089	1.87526e-08	426	1.80804e-06	-5.62313	OK	No	-1.9254	0.15967	0.00222		No	21.1089	0.01388	-4.27742	-72.054	72.054		ZNF710	AgilentProbeDB
648568	A_23_P108244	COX6B1	Homo sapiens cytochrome c oxidase subunit Vib polypeptide 1 (ubiquitous) (COX6B1), mRNA [NM_001863]	NM_001863	-1.37805	0.2451	0.04187	-23.8808	1.88343e-08	427	1.81167e-06	-5.62238	OK	No	-0.65842	1.66622	0.05169		No	23.8808	0.03103	-3.47295	-32.2317	32.2317		COX6B1	AgilentProbeDB
643729	A_24_P926400	GGA1	Homo sapiens golgi associated, gamma adaptin ear containing, ARF binding protein 1 (GGA1), transcript variant 3, mRNA [NM_001001561]	NM_001001561	-1.07336	0.19091	0.08446	-11.8402	1.88476e-08	428	1.80871e-06	-5.62226	OK	No	-2.24261	0.02513	0.00229		No	11.8402	0.09106	-2.39621	-10.9815	10.9815		GGA1	AgilentProbeDB
663637	A_24_P922669	CA941346	CA941346 ir34a05.x1 HR85 islet Homo sapiens cDNA clone IMAGE:6546921 3', mRNA sequence [CA941346]	CA941346	-1.40708	0.25034	0.03917	-25.5319	1.90205e-08	429	1.82105e-06	-5.62068	OK	No	-2.09263	0.07993	0.00213		No	25.5319	0.02661	-3.62634	-37.5751	37.5751		CA941346	AgilentProbeDB
679256	A_32_P78783	ZNF778	Homo sapiens zinc finger protein 778 (ZNF778), mRNA [NM_182531]	NM_182531	-1.12638	0.2012	0.07475	-13.3777	2.16599e-08	430	2.06892e-06	-5.59819	OK	No	-2.07499	0.04058	0.00277		No	13.3777	0.06836	-2.68302	-14.6292	14.6292		ZNF778	AgilentProbeDB
655850	A_24_P330366	RCOR1	Homo sapiens REST corepressor 1 (RCOR1), mRNA [NM_015156]	D31888	-1.13989	0.20442	0.07246	-13.8002	2.458e-08	431	2.3424e-06	-5.57622	OK	No	-2.09928	0.0385	0.00242		No	13.8002	0.06278	-2.7681	-15.9283	15.9283		RCOR1	AgilentProbeDB
656916	A_32_P82560	MTRF1L	Homo sapiens mitochondrial translational release factor 1-like (MTRF1L), nuclear gene encoding mitochondrial protein, transcript variant 1, mRNA [NM_019041]	XM_208320	-1.4368	0.2577	0.03658	-27.3404	2.46957e-08	432	2.34798e-06	-5.5754	OK	No	-1.92514	0.42612	0.00253		No	27.3404	0.00594	-5.12566	-168.286	168.286		MTRF1L	AgilentProbeDB
676214	A_23_P398943	KIR3DX1	Homo sapiens killer cell immunoglobulin-like receptor, three domains, X1 (KIR3DX1), mRNA [NM_001047605]	AK024467	-1.33626	0.24008	0.0461	-21.6898	2.60947e-08	433	2.47526e-06	-5.5658	OK	No	-2.08171	0.06028	0.00219		No	21.6898	0.03635	-3.31459	-27.5112	27.5112		KIR3DX1	AgilentProbeDB
677605	A_32_P75299	TOMM5	Homo sapiens translocase of outer mitochondrial membrane 5 homolog (yeast) (TOMM5), nuclear gene encoding mitochondrial protein, transcript variant 3, mRNA [NM_001134484]	AK125697	-1.5535	0.27913	0.02796	-35.7685	2.6136e-08	434	2.47347e-06	-5.56553	OK	No	-0.65961	5.7919	0.09595		No	35.7685	0.01657	-4.10034	-60.361	60.361		TOMM5	AgilentProbeDB
671876	A_23_P433990	SPG7	Homo sapiens spastic paraplegia 7 (pure and complicated autosomal recessive) (SPG7), nuclear gene encoding mitochondrial protein, transcript variant 1, mRNA [NM_003119]	NM_003119	-1.47653	0.26565	0.03338	-29.9592	2.72629e-08	435	2.57418e-06	-5.55816	OK	No	-2.02649	0.11011	0.00226		No	29.9592	0.02049	-3.888	-48.8131	48.8131		SPG7	AgilentProbeDB
670083	A_23_P102694	DEFB129	Homo sapiens defensin, beta 129 (DEFB129), mRNA [NM_080831]	NM_080831	-1.30494	0.23491	0.04955	-20.1811	2.77495e-08	436	2.61412e-06	-5.55507	OK	No	-2.35299	0.04384	0.00274		No	20.1811	0.06242	-2.77393	-16.0214	16.0214		DEFB129	AgilentProbeDB
663894	A_24_P928038	IDE	Homo sapiens mRNA; cDNA DKFZp781M0420 (from clone DKFZp781M0420). [BX648462]	BX648462	-1.1491	0.20781	0.07094	-14.096	3.21112e-08	437	3.01809e-06	-5.52952	OK	No	-2.21094	0.02907	0.0025		No	14.096	0.08592	-2.45432	-11.6385	11.6385		IDE	AgilentProbeDB
670577	A_23_P82379	CACNA2D1	Homo sapiens calcium channel, voltage-dependent, alpha 2/delta subunit 1 (CACNA2D1), mRNA [NM_000722]	NM_000722	-1.21874	0.22047	0.06043	-16.5479	3.24168e-08	438	3.03985e-06	-5.52786	OK	No	-2.2236	0.03273	0.00215		No	16.5479	0.0656	-2.72416	-15.2436	15.2436		CACNA2D1	AgilentProbeDB
643926	A_24_P917021	THC2689175	AB002334 Start codon is not identified {Homo sapiens} (exp=-1; wgp=0; cg=0), partial (9%) [THC2689175]		-1.46247	0.26506	0.03448	-29.005	3.43711e-08	439	3.21577e-06	-5.51757	OK	No	-1.33758	0.49009	0.0088		No	29.005	0.01795	-4.02038	-55.7225	55.7225		THC2689175	AgilentProbeDB
674289	A_24_P851232	AK022645	Homo sapiens cDNA FLJ12583 fis, clone NT2RM4001160. [AK022645]	AK022645	-1.48723	0.26961	0.03257	-30.7063	3.46417e-08	440	3.23372e-06	-5.5162	OK	No	-1.99735	0.11477	0.00247		No	30.7063	0.02155	-3.83754	-46.4111	46.4111		AK022645	AgilentProbeDB
655276	A_23_P4899	NTF4	Homo sapiens neurotrophin 4 (NTF4), mRNA [NM_006179]	NM_006179	-1.20139	0.21788	0.06289	-15.8997	3.50698e-08	441	3.26626e-06	-5.51404	OK	No	-2.27866	0.02739	0.00245		No	15.8997	0.08929	-2.41587	-11.1995	11.1995		NTF4	AgilentProbeDB
650795	A_23_P58036	MCCC1	Homo sapiens methylcrotonoyl-Coenzyme A carboxylase 1 (alpha) (MCCC1), nuclear gene encoding mitochondrial protein, mRNA [NM_020166]	NM_020166	-1.47531	0.26761	0.03347	-29.8749	3.53173e-08	442	3.28187e-06	-5.5128	OK	No	-1.89352	0.10965	0.0029		No	29.8749	0.02644	-3.63292	-37.823	37.823		MCCC1	AgilentProbeDB
645105	A_24_P294842	ATXN1	Homo sapiens ataxin 1 (ATXN1), transcript variant 1, mRNA [NM_000332]	NM_000332	-1.25842	0.22843	0.05515	-18.131	3.60755e-08	443	3.34476e-06	-5.50906	OK	No	-1.58516	0.30282	0.00546		No	18.131	0.01803	-4.01549	-55.4504	55.4504		ATXN1	AgilentProbeDB
672371	A_24_P133671	ZNF276	Homo sapiens zinc finger protein 276 (ZNF276), transcript variant b, mRNA [NM_152287]	NM_152287	-1.41268	0.25643	0.03867	-25.863	3.60954e-08	444	3.33907e-06	-5.50896	OK	No	-1.91001	0.10029	0.00325		No	25.863	0.03236	-3.43072	-30.8987	30.8987		ZNF276	AgilentProbeDB
643264	A_32_P93668	BQ009471	BQ009471 UI-H-ED1-axv-d-14-0-UI.s1 NCI_CGAP_ED1 Homo sapiens cDNA clone IMAGE:5834077 3', mRNA sequence [BQ009471]	BQ009471	-1.415	0.25716	0.03846	-26.0015	3.74793e-08	445	3.4593e-06	-5.50234	OK	No	-1.9441	0.10873	0.00302		No	26.0015	0.02774	-3.58491	-36.05	36.05		BQ009471	AgilentProbeDB
672632	A_32_P108748	THC2534530	AF235023 chromosome condensation protein G {Homo sapiens} (exp=0; wgp=1; cg=0), partial (3%) [THC2534530]		0.5833	0.10612	3.83093	3.83093	3.87195e-08	446	3.56575e-06	5.49659	OK	No	-0.74842	0.09894	0.38663		No	3.83093	3.90792	1.363	3.90792	3.90792		THC2534530	AgilentProbeDB
678731	A_23_P339557	FAR1	Homo sapiens fatty acyl CoA reductase 1 (FAR1), mRNA [NM_032228]	NM_032228	-0.93226	0.16964	0.11688	-8.55578	3.8989e-08	447	3.58254e-06	-5.49537	OK	No	-2.31861	0.01577	0.0022		No	8.55578	0.13941	-1.97033	-7.17303	7.17303		FAR1	AgilentProbeDB
673973	A_24_P920646	CYP19A1	Homo sapiens cytochrome P450, family 19, subfamily A, polypeptide 1, mRNA (cDNA clone IMAGE:5588077), complete cds. [BC035714]	BC035714	0.85725	0.15604	7.19863	7.19863	3.93052e-08	448	3.60353e-06	5.49395	OK	No	-1.96549	0.00843	0.12853		No	7.19863	15.2403	2.72394	15.2403	15.2403		CYP19A1	AgilentProbeDB
656675	A_32_P156947	BG011034	BG011034 QV1-GN0319-071200-559-b09 GN0319 Homo sapiens cDNA, mRNA sequence [BG011034]	BG011034	-1.42514	0.25956	0.03757	-26.6159	4.00503e-08	449	3.66367e-06	-5.49063	OK	No	-1.71463	0.52472	0.00266		No	26.6159	0.00507	-5.2854	-197.432	197.432		BG011034	AgilentProbeDB
670766	A_32_P20884	A_32_P20884	Unknown		-1.29785	0.23648	0.05037	-19.8539	4.0604e-08	450	3.70606e-06	-5.4882	OK	No	-1.72782	0.1342	0.00433		No	19.8539	0.03226	-3.43405	-31.002	31.002			AgilentProbeDB
678944	A_24_P358425	CCDC75	Homo sapiens coiled-coil domain containing 75 (CCDC75), mRNA [NM_174931]		-1.35377	0.24675	0.04428	-22.5825	4.09924e-08	451	3.73322e-06	-5.48652	OK	No	-1.81861	0.11228	0.00494		No	22.5825	0.04399	-3.12368	-22.7299	22.7299		CCDC75	AgilentProbeDB
673771	A_23_P38457	TAOK1	Homo sapiens TAO kinase 1 (TAOK1), mRNA [NM_020791]	NM_020791	0.48754	0.08887	3.07283	3.07283	4.10822e-08	452	3.73312e-06	5.48614	OK	No	-1.53172	0.01859	0.05573		No	3.07283	2.99801	1.09795	2.99801	2.99801		TAOK1	AgilentProbeDB
651366	A_24_P940524	ZFX	Homo sapiens zinc finger protein, X-linked (ZFX), mRNA [NM_003410]	NM_003410	-0.79235	0.14453	0.16131	-6.19939	4.19645e-08	453	3.80487e-06	-5.48238	OK	No	-2.34658	0.01285	0.00219		No	6.19939	0.17049	-1.76906	-5.86534	5.86534		ZFX	AgilentProbeDB
659489	A_23_P206792	ZNF764	Homo sapiens zinc finger protein 764 (ZNF764), mRNA [NM_033410]	NM_033410	-1.15236	0.21046	0.07041	-14.2022	4.36344e-08	454	3.94757e-06	-5.47547	OK	No	-2.19046	0.03549	0.00239		No	14.2022	0.06722	-2.69983	-14.8773	14.8773		ZNF764	AgilentProbeDB
676898	A_24_P398810	EIF5	Homo sapiens eukaryotic translation initiation factor 5 (EIF5), transcript variant 1, mRNA [NM_001969]	NM_001969	-1.60954	0.29398	0.02457	-40.6945	4.37555e-08	455	3.94982e-06	-5.47498	OK	No	-1.69808	0.35529	0.00287		No	40.6945	0.00807	-4.81925	-123.872	123.872		EIF5	AgilentProbeDB
656508	A_23_P315378	ATG16L1	Homo sapiens cDNA FLJ10035 fis, clone HEMBA1000919. [AK000897]	AK000897	-1.15629	0.21151	0.06978	-14.3315	4.58137e-08	456	4.12655e-06	-5.46684	OK	No	-2.23365	0.0312	0.00221		No	14.3315	0.07087	-2.64692	-14.1105	14.1105		ATG16L1	AgilentProbeDB
664050	A_24_P234572	RAB7A	Homo sapiens RAB7A, member RAS oncogene family (RAB7A), mRNA [NM_004637]	NM_004637	-0.83471	0.15286	0.14631	-6.83462	4.73986e-08	457	4.25996e-06	-5.4608	OK	No	-0.92237	1.17717	0.07885		No	6.83462	0.06698	-2.70334	-14.9296	14.9296		RAB7A	AgilentProbeDB
670121	A_23_P404821	KIAA1147	Homo sapiens KIAA1147 (KIAA1147), mRNA [NM_001080392]	BC012493	-1.34331	0.24609	0.04536	-22.045	4.79943e-08	458	4.30408e-06	-5.45859	OK	No	-2.18409	0.04854	0.00287		No	22.045	0.05916	-2.82746	-16.9025	16.9025		KIAA1147	AgilentProbeDB
659029	A_24_P910153	THC2683356	AW152311 xg44e06.x1 NCI_CGAP_Ut1 Homo sapiens cDNA clone IMAGE:2630434 3', mRNA sequence [AW152311]	AW152311	-1.19601	0.21913	0.06368	-15.7039	4.81309e-08	459	4.30693e-06	-5.45808	OK	No	-2.33621	0.02594	0.00217		No	15.7039	0.08353	-2.48254	-11.9716	11.9716		THC2683356	AgilentProbeDB
677897	A_23_P118150	ARL6IP1	Homo sapiens ADP-ribosylation factor-like 6 interacting protein 1 (ARL6IP1), mRNA [NM_015161]	NM_015161	-1.27734	0.23411	0.0528	-18.938	4.86501e-08	460	4.34393e-06	-5.45617	OK	No	-2.1143	0.05309	0.00247		No	18.938	0.04645	-3.06932	-21.5273	21.5273		ARL6IP1	AgilentProbeDB
664483	A_23_P7985	BTN1A1	Homo sapiens butyrophilin, subfamily 1, member A1 (BTN1A1), mRNA [NM_001732]	NM_001732	-1.2591	0.231	0.05507	-18.1593	5.01908e-08	461	4.47177e-06	-5.45063	OK	No	-2.07531	0.09742	0.00498		No	18.1593	0.05114	-2.97329	-19.5561	19.5561		BTN1A1	AgilentProbeDB
669513	A_23_P5441	ABCB6	Homo sapiens ATP-binding cassette, sub-family B (MDR/TAP), member 6 (ABCB6), nuclear gene encoding mitochondrial protein, mRNA [NM_005689]	NM_005689	-1.28689	0.23617	0.05165	-19.3595	5.06803e-08	462	4.50561e-06	-5.44891	OK	No	-2.2874	0.03425	0.0023		No	19.3595	0.06726	-2.69926	-14.8688	14.8688		ABCB6	AgilentProbeDB
680036	A_23_P52888	MPPED2	Homo sapiens metallophosphoesterase domain containing 2 (MPPED2), mRNA [NM_001584]	NM_001584	-1.29883	0.23842	0.05025	-19.8988	5.10569e-08	463	4.52929e-06	-5.44759	OK	No	-2.42876	0.03461	0.00242		No	19.8988	0.06988	-2.66092	-14.3095	14.3095		MPPED2	AgilentProbeDB
675467	A_23_P132515	SIDT1	Homo sapiens SID1 transmembrane family, member 1 (SIDT1), mRNA [NM_017699]	NM_017699	-1.24764	0.22909	0.05654	-17.6866	5.15219e-08	464	4.56069e-06	-5.44598	OK	No	-1.8025	0.09895	0.00368		No	17.6866	0.03714	-3.29299	-26.9231	26.9231		SIDT1	AgilentProbeDB
650139	A_23_P30547	LCP2	Homo sapiens lymphocyte cytosolic protein 2 (SH2 domain containing leukocyte protein of 76kDa) (LCP2), mRNA [NM_005565]	NM_005565	-1.65604	0.30458	0.02208	-45.294	5.41271e-08	465	4.78099e-06	-5.43719	OK	No	-1.57841	0.52972	0.00369		No	45.294	0.00698	-4.96541	-143.367	143.367		LCP2	AgilentProbeDB
664137	A_23_P429670	LCOR	Homo sapiens ligand dependent nuclear receptor corepressor (LCOR), mRNA [NM_032440]	NM_032440	-0.95695	0.1761	0.11042	-9.05632	5.50657e-08	466	4.85346e-06	-5.43413	OK	No	-2.31053	0.01751	0.00215		No	9.05632	0.12253	-2.09943	-8.16149	8.16149		LCOR	AgilentProbeDB
670595	A_32_P1076	A_32_P1076	Unknown		-1.2671	0.2332	0.05406	-18.4968	5.52784e-08	467	4.86178e-06	-5.43344	OK	No	-2.1226	0.05753	0.00233		No	18.4968	0.04055	-3.20526	-24.6619	24.6619			AgilentProbeDB
650147	A_23_P301521	KIAA1462	Uncharacterized protein KIAA1462 [Source:UniProtKB/Swiss-Prot;Acc:Q9P266] [ENST00000375377]	AK055602	1.76211	0.32431	57.8245	57.8245	5.5283e-08	468	4.85179e-06	5.43342	OK	No	-1.87633	0.0022	1.07273		No	57.8245	486.631	6.18751	486.631	486.631		KIAA1462	AgilentProbeDB
648257	A_23_P77437	PRMT7	Homo sapiens protein arginine methyltransferase 7 (PRMT7), mRNA [NM_019023]	NM_019023	-1.24034	0.2286	0.0575	-17.3916	5.76736e-08	469	5.05081e-06	-5.42587	OK	No	-2.32836	0.0269	0.00215		No	17.3916	0.07981	-2.52806	-12.5292	12.5292		PRMT7	AgilentProbeDB
660014	A_24_P256434	AK097130	Homo sapiens cDNA FLJ39811 fis, clone SPLEN2009581. [AK097130]	AK097130	-1.27462	0.2351	0.05313	-18.82	5.90812e-08	470	5.16307e-06	-5.42156	OK	No	-2.29332	0.03338	0.00228		No	18.82	0.06841	-2.68229	-14.6186	14.6186		AK097130	AgilentProbeDB
669417	A_23_P398770	PWWP2A	Homo sapiens PWWP domain containing 2A (PWWP2A), transcript variant 2, mRNA [NM_001130864]	AK055921	-1.21783	0.22473	0.06056	-16.5131	5.99312e-08	471	5.22623e-06	-5.41901	OK	No	-2.30011	0.02916	0.00233		No	16.5131	0.0799	-2.52694	-12.5151	12.5151		PWWP2A	AgilentProbeDB
679184	A_23_P135342	SEC61B	Homo sapiens Sec61 beta subunit (SEC61B), mRNA [NM_006808]	NM_006808	-1.4794	0.27368	0.03316	-30.1575	6.46234e-08	472	5.62347e-06	-5.40551	OK	No	-0.55693	2.77341	0.04267		No	30.1575	0.01539	-4.17428	-64.9931	64.9931		SEC61B	AgilentProbeDB
668798	A_23_P305092	CRTAM	Homo sapiens cytotoxic and regulatory T cell molecule (CRTAM), mRNA [NM_019604]	NM_019604	-1.08794	0.2014	0.08167	-12.2446	6.58897e-08	473	5.72154e-06	-5.40203	OK	No	-2.2529	0.02588	0.00225		No	12.2446	0.0871	-2.44065	-11.4804	11.4804		CRTAM	AgilentProbeDB
663844	A_24_P295590	RASSF4	Homo sapiens Ras association (RalGDS/AF-6) domain family member 4 (RASSF4), mRNA [NM_032023]	NM_032023	-1.34827	0.24988	0.04485	-22.2984	6.82421e-08	474	5.91331e-06	-5.39574	OK	No	-2.03105	0.08319	0.00265		No	22.2984	0.03184	-3.44709	-31.4088	31.4088		RASSF4	AgilentProbeDB
661744	A_24_P566872	AK001097	Homo sapiens cDNA FLJ10235 fis, clone HEMBB1000339. [AK001097]	AK001097	-1.16462	0.2159	0.06845	-14.6089	6.88128e-08	475	5.95021e-06	-5.39424	OK	No	-2.28949	0.02429	0.00226		No	14.6089	0.09287	-2.37652	-10.7674	10.7674		AK001097	AgilentProbeDB
644026	A_24_P14403	FLJ25328	Homo sapiens hypothetical LOC148231 (FLJ25328), transcript variant 1, non-coding RNA [NR_024335]	NM_152483	0.38401	0.07121	2.42109	2.42109	6.94323e-08	476	5.99116e-06	5.39263	OK	No	-0.81151	0.10913	0.24539		No	2.42109	2.2486	0.81031	2.2486	2.2486		FLJ25328	AgilentProbeDB
646683	A_24_P339305	UBE2Z	Homo sapiens ubiquitin-conjugating enzyme E2Z (UBE2Z), mRNA [NM_023079]	NM_023079	-1.43679	0.26652	0.03658	-27.3393	7.01335e-08	477	6.03898e-06	-5.39083	OK	No	-2.24815	0.04715	0.00227		No	27.3393	0.04816	-3.03323	-20.7642	20.7642		UBE2Z	AgilentProbeDB
680215	A_23_P61180	PLCXD1	Homo sapiens phosphatidylinositol-specific phospholipase C, X domain containing 1 (PLCXD1), mRNA [NM_018390]	NM_018390	-1.19871	0.22262	0.06328	-15.8021	7.26592e-08	478	6.24337e-06	-5.38447	OK	No	-2.29223	0.0292	0.0024		No	15.8021	0.08215	-2.49919	-12.1727	12.1727		PLCXD1	AgilentProbeDB
678451	A_24_P122732	SLC41A1	Homo sapiens solute carrier family 41, member 1 (SLC41A1), mRNA [NM_173854]	NM_173854	-1.5955	0.29638	0.02538	-39.4	7.31281e-08	479	6.27054e-06	-5.38331	OK	No	-1.27782	1.41182	0.00463		No	39.4	0.00328	-5.71962	-304.79	304.79		SLC41A1	AgilentProbeDB
642321	A_23_P33384	CIITA	Homo sapiens class II, major histocompatibility complex, transactivator (CIITA), mRNA [NM_000246]	NM_000246	0.45895	0.08526	2.87708	2.87708	7.31628e-08	480	6.26045e-06	5.38323	OK	No	-1.07361	0.05478	0.1509		No	2.87708	2.75478	1.01334	2.75478	2.75478		CIITA	AgilentProbeDB
668265	A_23_P215534	RBM33	Homo sapiens RNA binding motif protein 33 (RBM33), mRNA [NM_053043]	NM_053043	-1.45617	0.27054	0.03498	-28.5873	7.34604e-08	481	6.27285e-06	-5.38249	OK	No	-1.5795	0.29901	0.00417		No	28.5873	0.01394	-4.27276	-71.7192	71.7192		RBM33	AgilentProbeDB
664066	A_24_P500621	HIPK2	Homo sapiens homeodomain interacting protein kinase 2 (HIPK2), transcript variant 1, mRNA [NM_022740]	AK074291	-1.15364	0.21436	0.0702	-14.2444	7.37235e-08	482	6.28225e-06	-5.38185	OK	No	-2.26661	0.05717	0.00453		No	14.2444	0.0793	-2.53456	-12.6109	12.6109		HIPK2	AgilentProbeDB
678291	A_24_P927662	AW270846	AW270846 xs04h09.x1 NCI_CGAP_Kid11 Homo sapiens cDNA clone IMAGE:2768705 3', mRNA sequence [AW270846]	AW270846	-1.30943	0.24344	0.04904	-20.3906	7.49671e-08	483	6.375e-06	-5.37884	OK	No	-2.30679	0.03379	0.00216		No	20.3906	0.06402	-2.74851	-15.6193	15.6193		AW270846	AgilentProbeDB
667732	A_23_P101392	TMEM38A	Homo sapiens transmembrane protein 38A (TMEM38A), mRNA [NM_024074]	NM_024074	0.63934	0.11888	4.35854	4.35854	7.52942e-08	484	6.38958e-06	5.37806	OK	No	-0.51537	0.15496	0.67771		No	4.35854	4.37349	1.47556	4.37349	4.37349		TMEM38A	AgilentProbeDB
678673	A_23_P259851	ADAMTS19	Homo sapiens ADAM metallopeptidase with thrombospondin type 1 motif, 19 (ADAMTS19), mRNA [NM_133638]	NM_133638	0.45879	0.08534	2.876	2.876	7.61338e-08	485	6.44751e-06	5.37606	OK	No	-1.06772	0.05794	0.15546		No	2.876	2.68324	0.98703	2.68324	2.68324		ADAMTS19	AgilentProbeDB
651082	A_24_P913168	AA835868	AA835868 oc81b05.s1 NCI_CGAP_GCB1 Homo sapiens cDNA clone IMAGE:1356081, mRNA sequence [AA835868]	AA835868	-0.86732	0.16144	0.13573	-7.36747	7.76399e-08	486	6.56153e-06	-5.37253	OK	No	-2.00118	0.13049	0.00634		No	7.36747	0.04858	-3.0245	-20.5838	20.5838		AA835868	AgilentProbeDB
656148	A_23_P36928	POLR1D	Homo sapiens polymerase (RNA) I polypeptide D, 16kDa (POLR1D), transcript variant 1, mRNA [NM_015972]	NM_015972	-1.74487	0.32482	0.01799	-55.5737	7.79688e-08	487	6.5758e-06	-5.37177	OK	No	-1.67517	0.44388	0.00489		No	55.5737	0.01101	-4.50929	-90.8574	90.8574		POLR1D	AgilentProbeDB
672268	A_24_P944519	PDE4D	Homo sapiens phosphodiesterase 4D, cAMP-specific (phosphodiesterase E3 dunce homolog, Drosophila) (PDE4D), transcript variant 2, mRNA [NM_006203]	NM_006203	-0.99919	0.18603	0.10019	-9.98127	7.82804e-08	488	6.58855e-06	-5.37105	OK	No	-2.23779	0.02359	0.00214		No	9.98127	0.09076	-2.39954	-11.0181	11.0181		PDE4D	AgilentProbeDB
667676	A_24_P104407	SYNM	Homo sapiens synemin, intermediate filament protein (SYNM), transcript variant A, mRNA [NM_145728]	NM_145728	-1.18637	0.22101	0.06511	-15.3594	7.95786e-08	489	6.68411e-06	-5.36808	OK	No	-2.32323	0.02678	0.00225		No	15.3594	0.08405	-2.4764	-11.8984	11.8984		SYNM	AgilentProbeDB
666723	A_23_P126908	TNFRSF14	Homo sapiens tumor necrosis factor receptor superfamily, member 14 (herpesvirus entry mediator) (TNFRSF14), mRNA [NM_003820]	NM_003820	-1.66556	0.31028	0.0216	-46.2979	7.96242e-08	490	6.6743e-06	-5.36798	OK	No	-1.70678	0.32715	0.00464		No	46.2979	0.01419	-4.25513	-70.4657	70.4657		TNFRSF14	AgilentProbeDB
660689	A_23_P96035	A_23_P96035	Unknown		-1.37385	0.25594	0.04228	-23.6511	7.97158e-08	491	6.66836e-06	-5.36777	OK	No	-1.38882	0.45169	0.00759		No	23.6511	0.01681	-4.08564	-59.48	59.48			AgilentProbeDB
669652	A_23_P133543	KLHL3	Homo sapiens kelch-like 3 (Drosophila) (KLHL3), mRNA [NM_017415]	NM_017415	-1.42434	0.26539	0.03764	-26.567	8.00329e-08	492	6.68128e-06	-5.36705	OK	No	-1.85201	0.25059	0.00282		No	26.567	0.01125	-4.48733	-88.8839	88.8839		KLHL3	AgilentProbeDB
662546	A_23_P64019	MTMR2	Homo sapiens myotubularin related protein 2 (MTMR2), transcript variant 2, mRNA [NM_201278]	NM_201278	-1.43681	0.2678	0.03658	-27.3408	8.08574e-08	493	6.73642e-06	-5.3652	OK	No	-2.05382	0.08106	0.00243		No	27.3408	0.02993	-3.50888	-33.4107	33.4107		MTMR2	AgilentProbeDB
676510	A_24_P927756	KRT77	Homo sapiens keratin 77 (KRT77), mRNA [NM_175078]	NM_175078	0.75547	0.14086	5.69471	5.69471	8.17204e-08	494	6.79454e-06	5.36329	OK	No	-1.15017	0.03231	0.18355		No	5.69471	5.68072	1.73708	5.68072	5.68072		KRT77	AgilentProbeDB
642942	A_24_P377499	OSBPL3	Homo sapiens oxysterol binding protein-like 3 (OSBPL3), transcript variant 1, mRNA [NM_015550]	NM_015550	-1.39249	0.25965	0.0405	-24.6884	8.18794e-08	495	6.79401e-06	-5.36294	OK	No	-2.09629	0.09638	0.00213		No	24.6884	0.02205	-3.8143	-45.3449	45.3449		OSBPL3	AgilentProbeDB
650124	A_23_P114879	HOOK1	Homo sapiens hook homolog 1 (Drosophila) (HOOK1), mRNA [NM_015888]	NM_015888	0.52598	0.09811	3.35719	3.35719	8.27249e-08	496	6.85032e-06	5.36108	OK	No	-1.39549	0.02511	0.08034		No	3.35719	3.19963	1.16304	3.19963	3.19963		HOOK1	AgilentProbeDB
673121	A_23_P27744	FBXO46	Homo sapiens F-box protein 46 (FBXO46), mRNA [NM_001080469]	Y10936	-1.49273	0.27855	0.03216	-31.0981	8.37067e-08	497	6.91768e-06	-5.35895	OK	No	-1.75277	0.20725	0.00317		No	31.0981	0.01529	-4.18072	-65.4129	65.4129		FBXO46	AgilentProbeDB
646108	A_32_P51014	THC2556305	ALU5_HUMAN (P39192) Alu subfamily SC sequence contamination warning entry, partial (9%) [THC2556305]		-1.24711	0.23287	0.05661	-17.6648	8.54238e-08	498	7.04541e-06	-5.35528	OK	No	-1.99974	0.06756	0.00312		No	17.6648	0.04618	-3.0751	-21.6521	21.6521		THC2556305	AgilentProbeDB
643495	A_24_P170327	MKLN1	Homo sapiens muskelin 1, intracellular mediator containing kelch motifs (MKLN1), mRNA [NM_013255]	NM_013255	-1.27581	0.23827	0.05299	-18.8718	8.58271e-08	499	7.06448e-06	-5.35443	OK	No	-2.29136	0.03446	0.00232		No	18.8718	0.06719	-2.7002	-14.8827	14.8827		MKLN1	AgilentProbeDB
674388	A_23_P130836	GZMM	Homo sapiens granzyme M (lymphocyte met-ase 1) (GZMM), mRNA [NM_005317]	NM_005317	-0.76805	0.14344	0.17059	-5.86201	8.58543e-08	500	7.05259e-06	-5.35437	OK	No	0.21182	4.87782	0.63151		No	5.86201	0.12947	-2.04434	-7.72404	7.72404		GZMM	AgilentProbeDB
646159	A_24_P178396	MGC119295	Homo sapiens similar to Williams-Beuren syndrome critical region protein 19 (MGC119295), mRNA [NM_001031618]	NM_175064	-1.08506	0.20284	0.08221	-12.1636	8.82791e-08	501	7.2373e-06	-5.34933	OK	No	-0.44998	2.04752	0.10255		No	12.1636	0.05008	-2.99403	-19.9661	19.9661		MGC119295	AgilentProbeDB
656518	A_24_P409483	DPY19L2P4	Homo sapiens cDNA FLJ25893 fis, clone CBR03492. [AK098759]	AK098759	0.71732	0.13419	5.21575	5.21575	9.01303e-08	502	7.37435e-06	5.34558	OK	No	-2.25494	0.00556	0.02038		No	5.21575	3.66672	1.2993	3.66672	3.66672		DPY19L2P4	AgilentProbeDB
647672	A_24_P17031	M31157	Human parathyroid hormone-like peptide mRNA, 3' end. [M31157]	M31157	-1.07462	0.20111	0.08421	-11.8746	9.12436e-08	503	7.45059e-06	-5.34335	OK	No	-2.19439	0.05158	0.00559		No	11.8746	0.10844	-2.22155	-9.22157	9.22157		M31157	AgilentProbeDB
644415	A_24_P28722	RSAD2	Homo sapiens radical S-adenosyl methionine domain containing 2 (RSAD2), mRNA [NM_080657]	NM_080657	-1.47231	0.27573	0.0337	-29.6693	9.31643e-08	504	7.59234e-06	-5.33958	OK	No	-2.14919	0.06693	0.00284		No	29.6693	0.04248	-3.15882	-23.5428	23.5428		RSAD2	AgilentProbeDB
646458	A_24_P347704	CTCF	Homo sapiens CCCTC-binding factor (zinc finger protein) (CTCF), mRNA [NM_006565]	NM_006565	-1.231	0.23094	0.05875	-17.0217	9.79581e-08	505	7.96719e-06	-5.33047	OK	No	-2.20433	0.03597	0.00293		No	17.0217	0.08138	-2.50866	-12.2885	12.2885		CTCF	AgilentProbeDB
640522	A_23_P408239	ENST00000403638	PAS domain-containing serine/threonine-protein kinase (PAS-kinase)(PASKIN)(hPASK)(EC 2.7.11.1) [Source:UniProtKB/Swiss-Prot;Acc:Q96RG2] [ENST00000403638]	AL117400	0.90318	0.16947	8.00169	8.00169	9.8447e-08	506	7.99113e-06	5.32957	OK	No	-1.39862	0.01596	0.13631		No	8.00169	8.53998	2.14476	8.53998	8.53998		ENST00000403638	AgilentProbeDB
653499	A_24_P128041	ATRX	Homo sapiens alpha thalassemia/mental retardation syndrome X-linked (RAD54 homolog, S. cerevisiae) mRNA, complete cds. [BT007188]	BC002521	-1.23488	0.23187	0.05823	-17.1743	1.00576e-07	507	8.14785e-06	-5.32568	OK	No	-2.30941	0.02966	0.00224		No	17.1743	0.0756	-2.58236	-13.2283	13.2283		ATRX	AgilentProbeDB
672896	A_24_P77082	KMO	Homo sapiens kynurenine 3-monooxygenase (kynurenine 3-hydroxylase) (KMO), mRNA [NM_003679]	NM_003679	-1.16715	0.21935	0.06805	-14.6942	1.03294e-07	508	8.35156e-06	-5.32083	OK	No	-2.05844	0.0481	0.00343		No	14.6942	0.07136	-2.64001	-14.0134	14.0134		KMO	AgilentProbeDB
654048	A_23_P141960	SERTAD3	Homo sapiens SERTA domain containing 3 (SERTAD3), transcript variant 2, mRNA [NM_203344]	NM_203344	-1.56963	0.29505	0.02694	-37.1221	1.03787e-07	509	8.37494e-06	-5.31997	OK	No	-1.92678	0.26267	0.00216		No	37.1221	0.00822	-4.80141	-121.681	121.681		SERTAD3	AgilentProbeDB
642179	A_23_P3054	ENST00000254271	Leucine-rich repeat-containing protein 9 [Source:UniProtKB/Swiss-Prot;Acc:Q6ZRR7] [ENST00000254271]	AK128037	0.63102	0.11869	4.27587	4.27587	1.05749e-07	510	8.51653e-06	5.31656	OK	No	-1.49477	0.01752	0.07752		No	4.27587	4.42473	1.48721	4.42473	4.42473		ENST00000254271	AgilentProbeDB
670235	A_23_P117198	MRP63	Homo sapiens mitochondrial ribosomal protein 63 (MRP63), nuclear gene encoding mitochondrial protein, mRNA [NM_024026]	NM_024026	-1.08484	0.2041	0.08225	-12.1575	1.06459e-07	511	8.55693e-06	-5.31534	OK	No	-1.67064	0.10901	0.00595		No	12.1575	0.05459	-2.90782	-18.3168	18.3168		MRP63	AgilentProbeDB
647215	A_23_P218807	ZC3H7B	Homo sapiens zinc finger CCCH-type containing 7B (ZC3H7B), mRNA [NM_017590]	NM_017590	-1.50447	0.28332	0.0313	-31.9497	1.09497e-07	512	8.78393e-06	-5.31021	OK	No	-1.89007	0.17943	0.00346		No	31.9497	0.01929	-3.94831	-51.8477	51.8477		ZC3H7B	AgilentProbeDB
661458	A_23_P78268	GLOD4	Homo sapiens glyoxalase domain containing 4 (GLOD4), mRNA [NM_016080]	NM_016080	-1.41738	0.26697	0.03825	-26.1444	1.10102e-07	513	8.81524e-06	-5.30921	OK	No	-1.98312	0.18124	0.00266		No	26.1444	0.01469	-4.22071	-68.0817	68.0817		GLOD4	AgilentProbeDB
671336	A_24_P406664	RAD23B	Homo sapiens RAD23 homolog B (S. cerevisiae) (RAD23B), mRNA [NM_002874]	NM_002874	-1.17329	0.22116	0.0671	-14.9035	1.12647e-07	514	9.00146e-06	-5.30504	OK	No	-1.05387	0.53403	0.02702		No	14.9035	0.0506	-2.98377	-19.7622	19.7622		RAD23B	AgilentProbeDB
677562	A_23_P145844	MET	Homo sapiens met proto-oncogene (hepatocyte growth factor receptor) (MET), transcript variant 2, mRNA [NM_000245]	NM_000245	0.35364	0.06668	2.25758	2.25758	1.13688e-07	515	9.067e-06	5.30336	OK	No	-0.80177	0.11761	0.24472		No	2.25758	2.08081	0.73276	2.08081	2.08081		MET	AgilentProbeDB
680528	A_32_P437041	ZSWIM2	Homo sapiens zinc finger, SWIM-type containing 2 (ZSWIM2), mRNA [NM_182521]	NM_182521	-0.96399	0.18211	0.10864	-9.20434	1.20048e-07	516	9.55568e-06	-5.29342	OK	No	-2.47056	0.01154	0.0026		No	9.20434	0.22551	-1.48941	-4.43446	4.43446		ZSWIM2	AgilentProbeDB
641840	A_23_P132809	RPN1	Homo sapiens ribophorin I (RPN1), mRNA [NM_002950]	NM_002950	-0.73477	0.13882	0.18417	-5.42966	1.20388e-07	517	9.56421e-06	-5.29291	OK	No	-2.27045	0.01414	0.00239		No	5.42966	0.169	-1.77786	-5.91715	5.91715		RPN1	AgilentProbeDB
657252	A_23_P371011	ZNF227	Homo sapiens zinc finger protein 227 (ZNF227), mRNA [NM_182490]	NM_182490	-1.32352	0.25036	0.04748	-21.0628	1.24679e-07	518	9.88599e-06	-5.2865	OK	No	-2.00828	0.0963	0.00241		No	21.0628	0.02501	-3.6883	-39.9767	39.9767		ZNF227	AgilentProbeDB
674843	A_23_P45917	CKS1B	Homo sapiens CDC28 protein kinase regulatory subunit 1B (CKS1B), transcript variant 1, mRNA [NM_001826]	NM_001826	1.15525	0.21858	14.2973	14.2973	1.2559e-07	519	9.93903e-06	5.28517	OK	No	0.17192	0.4016	7.66834		No	14.2973	19.0943	2.94939	19.0943	19.0943		CKS1B	AgilentProbeDB
654858	A_24_P80138	PDCL3	Homo sapiens phosducin-like 3 (PDCL3), mRNA [NM_024065]	NM_024065	-1.09527	0.20741	0.0803	-12.4527	1.28675e-07	520	1.01636e-05	-5.28072	OK	No	-0.40439	1.80652	0.11931		No	12.4527	0.06605	-2.71742	-15.1412	15.1412		PDCL3	AgilentProbeDB
663493	A_32_P79492	PSCA	Homo sapiens cDNA FLJ35113 fis, clone PLACE6007242. [AK092432]	AK092432	0.27879	0.0528	1.90017	1.90017	1.29112e-07	521	1.01785e-05	5.2801	OK	No	-1.12736	0.06079	0.10616		No	1.90017	1.74632	0.55751	1.74632	1.74632		PSCA	AgilentProbeDB
660217	A_23_P32078	SLC28A3	Homo sapiens solute carrier family 28 (sodium-coupled nucleoside transporter), member 3 (SLC28A3), mRNA [NM_022127]	NM_022127	1.81545	0.34384	65.3804	65.3804	1.29257e-07	522	1.01704e-05	5.2799	OK	No	-1.90501	0.00281	0.5773		No	65.3804	205.796	5.32688	205.796	205.796		SLC28A3	AgilentProbeDB
653849	A_23_P81018	PDHA2	Homo sapiens pyruvate dehydrogenase (lipoamide) alpha 2 (PDHA2), mRNA [NM_005390]	NM_005390	0.57007	0.10812	3.71594	3.71594	1.3451e-07	523	1.05635e-05	5.27259	OK	No	-0.84323	0.08362	0.31864		No	3.71594	3.81052	1.33776	3.81052	3.81052		PDHA2	AgilentProbeDB
664765	A_24_P614521	AL110130	Homo sapiens mRNA; cDNA DKFZp564G212 (from clone DKFZp564G212). [AL110130]	AL110130	-1.04586	0.19847	0.08998	-11.1137	1.36715e-07	524	1.07162e-05	-5.26961	OK	No	-2.22752	0.02445	0.00242		No	11.1137	0.09904	-2.31224	-10.0971	10.0971		AL110130	AgilentProbeDB
644864	A_32_P205616	LOC649259	Unknown	XM_938321	-0.99365	0.18874	0.10147	-9.85478	1.4042e-07	525	1.09857e-05	-5.2647	OK	No	-2.26585	0.02292	0.00225		No	9.85478	0.09821	-2.32064	-10.1822	10.1822			AgilentProbeDB
641846	A_24_P319675	RAB10	Homo sapiens RAB10, member RAS oncogene family (RAB10), mRNA [NM_016131]	NM_016131	-1.14298	0.21729	0.07195	-13.899	1.43842e-07	526	1.1232e-05	-5.26027	OK	No	-2.10208	0.04647	0.00313		No	13.899	0.06744	-2.69656	-14.8286	14.8286		RAB10	AgilentProbeDB
648446	A_24_P200427	PAICS	Homo sapiens phosphoribosylaminoimidazole carboxylase, phosphoribosylaminoimidazole succinocarboxamide synthetase (PAICS), transcript variant 1, mRNA [NM_001079525]	NM_006452	-1.51895	0.28878	0.03027	-33.0335	1.4409e-07	527	1.123e-05	-5.25996	OK	No	-2.20953	0.06401	0.00236		No	33.0335	0.03684	-3.30113	-27.1433	27.1433		PAICS	AgilentProbeDB
680519	A_32_P38268	BF335933	BF335933 CM4-CT0486-050900-289-c01 CT0486 Homo sapiens cDNA, mRNA sequence [BF335933]	BF335933	-1.34404	0.25584	0.04529	-22.0821	1.49349e-07	528	1.16178e-05	-5.25336	OK	No	-1.93495	0.33565	0.00273		No	22.0821	0.00815	-4.81029	-122.767	122.767		BF335933	AgilentProbeDB
661714	A_23_P169978	ZNF608	Homo sapiens zinc finger protein 608 (ZNF608), mRNA [NM_020747]	NM_020747	-0.88583	0.16864	0.13007	-7.68829	1.49918e-07	529	1.164e-05	-5.25266	OK	No	-2.45944	0.01148	0.0027		No	7.68829	0.23514	-1.44759	-4.25284	4.25284		ZNF608	AgilentProbeDB
669710	A_23_P154058	EIF2B4	Homo sapiens eukaryotic translation initiation factor 2B, subunit 4 delta, 67kDa (EIF2B4), transcript variant 2, mRNA [NM_001034116]	NM_172195	-1.17402	0.22377	0.06698	-14.9287	1.54993e-07	530	1.20114e-05	-5.24653	OK	No	-1.83775	0.08045	0.00416		No	14.9287	0.0517	-2.96228	-19.3421	19.3421		EIF2B4	AgilentProbeDB
647334	A_24_P941188	OTUD3	Homo sapiens OTU domain containing 3 (OTUD3), mRNA [NM_015207]	AB007928	-1.27338	0.24271	0.05329	-18.7664	1.5507e-07	531	1.19947e-05	-5.24644	OK	No	-2.08697	0.05491	0.00276		No	18.7664	0.05024	-2.99102	-19.9061	19.9061		OTUD3	AgilentProbeDB
673013	A_23_P133279	FAM173B	Homo sapiens family with sequence similarity 173, member B (FAM173B), mRNA [NM_199133]	NM_199133	0.42157	0.08051	2.63979	2.63979	1.63687e-07	532	1.26374e-05	5.23646	OK	No	-1.62334	0.01575	0.04036		No	2.63979	2.56316	0.94124	2.56316	2.56316		FAM173B	AgilentProbeDB
646693	A_24_P32520	RNF214	Homo sapiens ring finger protein 214 (RNF214), transcript variant 2, mRNA [NM_001077239]	AL834448	-1.53033	0.29237	0.02949	-33.91	1.65621e-07	533	1.27628e-05	-5.23429	OK	No	-2.20172	0.06648	0.00239		No	33.91	0.036	-3.32431	-27.7799	27.7799		RNF214	AgilentProbeDB
681066	A_23_P146367	C9orf89	Homo sapiens chromosome 9 open reading frame 89 (C9orf89), mRNA [NM_032310]	NM_032310	0.53107	0.10151	3.3968	3.3968	1.67849e-07	534	1.29102e-05	5.23182	OK	No	-0.80969	0.08774	0.36855		No	3.3968	4.20051	1.43521	4.20051	4.20051		C9orf89	AgilentProbeDB
643028	A_23_P98455	VWA5A	Homo sapiens von Willebrand factor A domain containing 5A (VWA5A), transcript variant 1, mRNA [NM_014622]	NM_014622	-1.00812	0.19276	0.09815	-10.1886	1.69535e-07	535	1.30155e-05	-5.22997	OK	No	-2.35872	0.01858	0.00353		No	10.1886	0.18984	-1.66159	-5.2677	5.2677		VWA5A	AgilentProbeDB
672817	A_24_P824005	THC2652793	Q5VXS7_HUMAN (Q5VXS7) OTTHUMP00000018497, partial (40%) [THC2652793]		-1.2995	0.24851	0.05018	-19.9298	1.70203e-07	536	1.30424e-05	-5.22925	OK	No	-2.10457	0.07845	0.00222		No	19.9298	0.02835	-3.56327	-35.2784	35.2784		THC2652793	AgilentProbeDB
670160	A_24_P944131	GPR83	Homo sapiens G protein-coupled receptor 83 (GPR83), mRNA [NM_016540]	NM_016540	-1.37027	0.26259	0.04263	-23.4566	1.80599e-07	537	1.38133e-05	-5.21827	OK	No	-2.17908	0.04802	0.00263		No	23.4566	0.05468	-2.90632	-18.2893	18.2893		GPR83	AgilentProbeDB
642535	A_24_P257108	TANK	Homo sapiens TRAF family member-associated NFKB activator (TANK), transcript variant 2, mRNA [NM_133484]	NM_133484	-1.42339	0.27301	0.03772	-26.5087	1.85141e-07	538	1.41344e-05	-5.21367	OK	No	-2.23234	0.04879	0.00236		No	26.5087	0.04845	-3.02722	-20.6398	20.6398		TANK	AgilentProbeDB
654649	A_23_P362261	FDXACB1	Homo sapiens ferredoxin-fold anticodon binding domain containing 1 (FDXACB1), mRNA [NM_138378]	AK097483	-1.17606	0.22568	0.06667	-14.9988	1.87657e-07	539	1.42999e-05	-5.21117	OK	No	-2.08655	0.04424	0.0031		No	14.9988	0.07008	-2.65808	-14.2689	14.2689		FDXACB1	AgilentProbeDB
654600	A_23_P397899	C9orf80	Homo sapiens chromosome 9 open reading frame 80 (C9orf80), mRNA [NM_021218]	NM_021218	-1.14044	0.21898	0.07237	-13.8179	1.91013e-07	540	1.45287e-05	-5.20788	OK	No	-2.08803	0.05255	0.00225		No	13.8179	0.04279	-3.15146	-23.3701	23.3701		C9orf80	AgilentProbeDB
666955	A_23_P317347	ESCO1	Homo sapiens establishment of cohesion 1 homolog 1 (S. cerevisiae) (ESCO1), mRNA [NM_052911]	NM_052911	-1.15099	0.22108	0.07063	-14.1576	1.92668e-07	541	1.46275e-05	-5.20628	OK	No	-2.28762	0.02673	0.00252		No	14.1576	0.09419	-2.36249	-10.6173	10.6173		ESCO1	AgilentProbeDB
647887	A_24_P347447	DAAM1	Homo sapiens dishevelled associated activator of morphogenesis 1 (DAAM1), mRNA [NM_014992]	NM_014992	-1.14853	0.2208	0.07104	-14.0776	1.9753e-07	542	1.49689e-05	-5.20165	OK	No	-2.21204	0.0308	0.00234		No	14.0776	0.07592	-2.57801	-13.1709	13.1709		DAAM1	AgilentProbeDB
661574	A_24_P277875	CHN2	Homo sapiens chimerin (chimaerin) 2 (CHN2), transcript variant 2, mRNA [NM_004067]	NM_004067	-1.12194	0.21594	0.07552	-13.2415	2.04194e-07	543	1.54454e-05	-5.19548	OK	No	-2.27053	0.02554	0.00267		No	13.2415	0.10459	-2.25768	-9.56085	9.56085		CHN2	AgilentProbeDB
652821	A_23_P212339	FYCO1	Homo sapiens FYVE and coiled-coil domain containing 1 (FYCO1), mRNA [NM_024513]	NM_024513	-1.23928	0.23857	0.05764	-17.3491	2.05244e-07	544	1.54963e-05	-5.19452	OK	No	-2.20376	0.04012	0.00209		No	17.3491	0.05214	-2.95386	-19.1799	19.1799		FYCO1	AgilentProbeDB
672503	A_24_P123768	EIF2AK1	Homo sapiens eukaryotic translation initiation factor 2-alpha kinase 1 (EIF2AK1), transcript variant 1, mRNA [NM_014413]	AB037790	-1.54676	0.29808	0.02839	-35.2177	2.11371e-07	545	1.59296e-05	-5.18905	OK	No	-2.13924	0.07694	0.00274		No	35.2177	0.03561	-3.33501	-28.0787	28.0787		EIF2AK1	AgilentProbeDB
647302	A_24_P765448	AI814116	AI814116 wk54c06.x1 NCI_CGAP_Pr22 Homo sapiens cDNA clone IMAGE:2419210 3', mRNA sequence [AI814116]	AI814116	-1.0232	0.19725	0.0948	-10.5487	2.13464e-07	546	1.60579e-05	-5.18721	OK	No	-2.37379	0.01578	0.00218		No	10.5487	0.13843	-1.97736	-7.22367	7.22367		AI814116	AgilentProbeDB
672415	A_24_P8454	SPAG9	Homo sapiens sperm associated antigen 9 (SPAG9), transcript variant 1, mRNA [NM_001130528]	NM_172345	-1.06441	0.20542	0.08622	-11.5988	2.19807e-07	547	1.65048e-05	-5.18176	OK	No	-1.47114	0.57683	0.01296		No	11.5988	0.02248	-3.79531	-44.4921	44.4921		SPAG9	AgilentProbeDB
652383	A_24_P778607	AK090897	Homo sapiens cDNA FLJ33578 fis, clone BRAMY2011639. [AK090897]	AK090897	1.79859	0.34739	62.8914	62.8914	2.24959e-07	548	1.68608e-05	5.17743	OK	No	-1.96934	0.00265	0.56905		No	62.8914	214.797	5.36969	214.797	214.797		AK090897	AgilentProbeDB
667812	A_24_P272381	A_24_P272381	Unknown		-0.98267	0.18981	0.10407	-9.60886	2.25324e-07	549	1.68574e-05	-5.17713	OK	No	-2.24894	0.02099	0.00253		No	9.60886	0.12051	-2.11604	-8.29818	8.29818			AgilentProbeDB
656420	A_24_P919629	A_24_P919629	Unknown		-1.49157	0.28851	0.03224	-31.015	2.34136e-07	550	1.74849e-05	-5.16997	OK	No	-1.97238	0.12517	0.00265		No	31.015	0.0212	-3.85371	-47.1675	47.1675			AgilentProbeDB
680583	A_24_P202555	SIPA1L3	Homo sapiens signal-induced proliferation-associated 1 like 3 (SIPA1L3), mRNA [NM_015073]	NM_015073	-1.38543	0.26814	0.04117	-24.2903	2.38211e-07	551	1.77569e-05	-5.16674	OK	No	-1.92396	0.11885	0.00275		No	24.2903	0.02312	-3.76687	-43.2444	43.2444		SIPA1L3	AgilentProbeDB
647740	A_32_P136450	THC2656784	AF220206 Nedd4 WW domain-binding protein 2 {Mus musculus} (exp=-1; wgp=0; cg=0), partial (52%) [THC2656784]		-1.08098	0.20931	0.08299	-12.0498	2.41128e-07	552	1.79418e-05	-5.16446	OK	No	-0.59976	1.19784	0.08381		No	12.0498	0.06997	-2.65975	-14.2927	14.2927		THC2656784	AgilentProbeDB
662183	A_23_P131363	NDUFS1	Homo sapiens NADH dehydrogenase (ubiquinone) Fe-S protein 1, 75kDa (NADH-coenzyme Q reductase) (NDUFS1), nuclear gene encoding mitochondrial protein, mRNA [NM_005006]	NM_005006	-1.26388	0.24497	0.05446	-18.3605	2.47737e-07	553	1.84002e-05	-5.1594	OK	No	-2.30377	0.0296	0.00212		No	18.3605	0.07149	-2.63815	-13.9874	13.9874		NDUFS1	AgilentProbeDB
669566	A_23_P200493	LBR	Homo sapiens lamin B receptor (LBR), transcript variant 1, mRNA [NM_002296]	NM_002296	-1.44265	0.2797	0.03609	-27.7107	2.49694e-07	554	1.85121e-05	-5.15793	OK	No	-1.86154	0.20697	0.00323		No	27.7107	0.01561	-4.15954	-64.042	64.042		LBR	AgilentProbeDB
674011	A_24_P342632	AK5	Homo sapiens adenylate kinase 5 (AK5), transcript variant 1, mRNA [NM_174858]	NM_174858	-1.03057	0.19996	0.0932	-10.7294	2.55014e-07	555	1.88724e-05	-5.15398	OK	No	-2.24937	0.02237	0.0028		No	10.7294	0.12514	-2.07836	-7.99131	7.99131		AK5	AgilentProbeDB
672508	A_24_P12281	AP4S1	Homo sapiens adaptor-related protein complex 4, sigma 1 subunit (AP4S1), transcript variant 1, mRNA [NM_007077]	NM_007077	-0.94935	0.18422	0.11237	-8.89911	2.55713e-07	556	1.88901e-05	-5.15347	OK	No	-2.29586	0.01936	0.00222		No	8.89911	0.11467	-2.16571	-8.72077	8.72077		AP4S1	AgilentProbeDB
650509	A_23_P212482	SLC9A9	Homo sapiens solute carrier family 9 (sodium/hydrogen exchanger), member 9 (SLC9A9), mRNA [NM_173653]	NM_173653	-1.2885	0.25016	0.05146	-19.4311	2.59542e-07	557	1.91385e-05	-5.15068	OK	No	-2.12905	0.06091	0.00234		No	19.4311	0.03836	-3.2607	-26.0678	26.0678		SLC9A9	AgilentProbeDB
669210	A_24_P29733	PFTK1	Homo sapiens PFTAIRE protein kinase 1 (PFTK1), mRNA [NM_012395]	NM_012395	1.80294	0.3501	63.5243	63.5243	2.60802e-07	558	1.9197e-05	5.14977	OK	No	-1.99765	0.00249	0.59854		No	63.5243	240.451	5.48252	240.451	240.451		PFTK1	AgilentProbeDB
645662	A_23_P34548	SDCCAG8	Homo sapiens serologically defined colon cancer antigen 8 (SDCCAG8), mRNA [NM_006642]	NM_006642	-1.49011	0.28945	0.03235	-30.9107	2.63289e-07	559	1.93454e-05	-5.14799	OK	No	-1.88801	0.22788	0.00314		No	30.9107	0.01377	-4.2852	-72.6171	72.6171		SDCCAG8	AgilentProbeDB
646899	A_32_P69849	BEX5	Homo sapiens brain expressed, X-linked 5 (BEX5), mRNA [NM_001012978]	NM_001012978	-1.28739	0.25012	0.05159	-19.3818	2.64642e-07	560	1.94101e-05	-5.14703	OK	No	-2.29781	0.03661	0.00223		No	19.3818	0.06084	-2.79957	-16.4376	16.4376		BEX5	AgilentProbeDB
645702	A_24_P648880	MEIS3P1	Homo sapiens Meis homeobox 3 pseudogene 1 (MEIS3P1), non-coding RNA [NR_002211]	NR_002211	-0.91806	0.17842	0.12077	-8.28053	2.6685e-07	561	1.95371e-05	-5.14547	OK	No	-2.31551	0.01543	0.00231		No	8.28053	0.14969	-1.89919	-6.68045	6.68045		MEIS3P1	AgilentProbeDB
669341	A_24_P260440	TNPO1	Homo sapiens transportin 1 (TNPO1), transcript variant 1, mRNA [NM_002270]	AK124768	-0.88559	0.17218	0.13014	-7.684	2.70001e-07	562	1.97327e-05	-5.14327	OK	No	-2.32361	0.01643	0.00221		No	7.684	0.13466	-2.00498	-7.42598	7.42598		TNPO1	AgilentProbeDB
647689	A_23_P90911	RDH14	Homo sapiens retinol dehydrogenase 14 (all-trans/9-cis/11-cis) (RDH14), mRNA [NM_020905]	NM_020905	-1.16586	0.22672	0.06826	-14.6509	2.71245e-07	563	1.97884e-05	-5.1424	OK	No	-2.16875	0.03991	0.00228		No	14.6509	0.05714	-2.8623	-17.5017	17.5017		RDH14	AgilentProbeDB
670418	A_23_P200222	LRP8	Homo sapiens low density lipoprotein receptor-related protein 8, apolipoprotein e receptor (LRP8), transcript variant 2, mRNA [NM_033300]	NM_033300	-1.27559	0.24808	0.05302	-18.8621	2.72173e-07	564	1.98209e-05	-5.14176	OK	No	-2.1363	0.05339	0.00232		No	18.8621	0.04345	-3.13603	-23.0124	23.0124		LRP8	AgilentProbeDB
678449	A_24_P101493	A_24_P101493	Unknown		-1.37551	0.26768	0.04212	-23.7414	2.76874e-07	565	2.01275e-05	-5.13855	OK	No	-1.67321	0.19207	0.00448		No	23.7414	0.02332	-3.75849	-42.8835	42.8835			AgilentProbeDB
648863	A_32_P115707	AI090937	AI090937 qa52c01.s1 Soares_NhHMPu_S1 Homo sapiens cDNA clone IMAGE:1690368 3', mRNA sequence [AI090937]	AI090937	-1.43595	0.27946	0.03665	-27.2864	2.77301e-07	566	2.01229e-05	-5.13826	OK	No	-1.9132	0.15857	0.00215		No	27.2864	0.01354	-4.30196	-73.844	73.844		AI090937	AgilentProbeDB
667821	A_24_P724989	AK021983	Homo sapiens cDNA FLJ11921 fis, clone HEMBB1000318. [AK021983]	AK021983	-1.42243	0.27691	0.03781	-26.4504	2.79479e-07	567	2.02452e-05	-5.13678	OK	No	-2.24591	0.04462	0.00217		No	26.4504	0.04863	-3.02362	-20.5655	20.5655		AK021983	AgilentProbeDB
653972	A_24_P554156	AK057088	Homo sapiens cDNA FLJ32526 fis, clone SMINT2000073. [AK057088]	AK057088	-1.50719	0.29346	0.0311	-32.151	2.8061e-07	568	2.02914e-05	-5.13602	OK	No	-1.86101	0.41548	0.00274		No	32.151	0.00659	-5.02176	-151.678	151.678		AK057088	AgilentProbeDB
679009	A_23_P125042	ZNF222	Homo sapiens zinc finger protein 222 (ZNF222), transcript variant 2, mRNA [NM_013360]	NM_013360	-1.18979	0.23178	0.0646	-15.4808	2.84641e-07	569	2.05467e-05	-5.13334	OK	No	-2.28312	0.029	0.00217		No	15.4808	0.07482	-2.59273	-13.3662	13.3662		ZNF222	AgilentProbeDB
658489	A_23_P156620	ZNF184	Homo sapiens zinc finger protein 184 (ZNF184), mRNA [NM_007149]	NM_007149	-1.6021	0.31221	0.025	-40.0034	2.87457e-07	570	2.07135e-05	-5.13149	OK	No	-1.77119	0.2733	0.00358		No	40.0034	0.01308	-4.33657	-76.4447	76.4447		ZNF184	AgilentProbeDB
662064	A_32_P213637	AK092942	Homo sapiens cDNA FLJ35623 fis, clone SPLEN2010986. [AK092942]	AK092942	-1.28933	0.25143	0.05137	-19.4682	2.92728e-07	571	2.10564e-05	-5.12807	OK	No	-1.58553	0.18955	0.00615		No	19.4682	0.03246	-3.42776	-30.8074	30.8074		AK092942	AgilentProbeDB
675347	A_24_P148657	LSG1	Homo sapiens large subunit GTPase 1 homolog (S. cerevisiae) (LSG1), mRNA [NM_018385]	NM_018385	-1.55672	0.30359	0.02775	-36.035	2.932e-07	572	2.10535e-05	-5.12777	OK	No	-1.84515	0.28076	0.0028		No	36.035	0.00997	-4.60769	-100.252	100.252		LSG1	AgilentProbeDB
667617	A_23_P250283	RAB1A	Homo sapiens RAB1A, member RAS oncogene family (RAB1A), transcript variant 1, mRNA [NM_004161]	NM_004161	-1.31282	0.25604	0.04866	-20.5505	2.93885e-07	573	2.10659e-05	-5.12733	OK	No	-1.97966	0.09462	0.00267		No	20.5505	0.02826	-3.56636	-35.3877	35.3877		RAB1A	AgilentProbeDB
647612	A_23_P120270	MCFD2	Homo sapiens multiple coagulation factor deficiency 2 (MCFD2), mRNA [NM_139279]	NM_139279	-1.33109	0.25964	0.04666	-21.4336	2.94943e-07	574	2.11049e-05	-5.12665	OK	No	-1.31075	0.37619	0.01088		No	21.4336	0.02892	-3.5431	-34.5739	34.5739		MCFD2	AgilentProbeDB
675301	A_23_P200843	THC2610658	Q6C3N0_YARLI (Q6C3N0) Yarrowia lipolytica chromosome E of strain CLIB 122 of Yarrowia lipolytica, partial (3%) [THC2610658]		1.04288	0.2037	11.0378	11.0378	3.06117e-07	575	2.18663e-05	5.11964	OK	No	-1.81461	0.00586	0.06216		No	11.0378	10.6028	2.36112	10.6028	10.6028		THC2610658	AgilentProbeDB
641509	A_24_P354429	HTN1	Homo sapiens histatin 1 (HTN1), mRNA [NM_002159]	NM_002159	1.10577	0.21617	12.7577	12.7577	3.13089e-07	576	2.23255e-05	5.11539	OK	No	-1.84101	0.00456	0.06865		No	12.7577	15.0405	2.71075	15.0405	15.0405		HTN1	AgilentProbeDB
647632	A_23_P313476	FAM120B	Homo sapiens family with sequence similarity 120B (FAM120B), mRNA [NM_032448]	NM_032448	-1.05997	0.2073	0.0871	-11.4808	3.16607e-07	577	2.25373e-05	-5.11328	OK	No	-2.01161	0.04096	0.00309		No	11.4808	0.07536	-2.58547	-13.2695	13.2695		FAM120B	AgilentProbeDB
674417	A_23_P32536	GNG2	Homo sapiens guanine nucleotide binding protein (G protein), gamma 2 (GNG2), mRNA [NM_053064]	NM_053064	-1.39194	0.27236	0.04056	-24.6572	3.20999e-07	578	2.28104e-05	-5.11068	OK	No	-0.42724	3.73363	0.05516		No	24.6572	0.01477	-4.21494	-67.69	67.69		GNG2	AgilentProbeDB
677189	A_23_P52610	DDB2	Homo sapiens damage-specific DNA binding protein 2, 48kDa (DDB2), mRNA [NM_000107]	NM_000107	-1.34694	0.26361	0.04498	-22.2301	3.22896e-07	579	2.29055e-05	-5.10957	OK	No	-1.33526	0.4463	0.01093		No	22.2301	0.02449	-3.70965	-40.8395	40.8395		DDB2	AgilentProbeDB
675443	A_24_P342150	LOC100129387	Homo sapiens hypothetical LOC100129387 (LOC100129387), non-coding RNA [NR_024490]	BC004103	1.80665	0.35375	64.0695	64.0695	3.27058e-07	580	2.31608e-05	5.10715	OK	No	-2.12185	0.00219	0.16926		No	64.0695	77.2038	4.34645	77.2038	77.2038		LOC100129387	AgilentProbeDB
643443	A_24_P854896	CR615261	full-length cDNA clone CS0DI076YA24 of Placenta Cot 25-normalized of Homo sapiens (human). [CR615261]	CR615261	-1.38633	0.27167	0.04108	-24.3404	3.3447e-07	581	2.36449e-05	-5.10291	OK	No	-2.19488	0.04642	0.00236		No	24.3404	0.05083	-2.97924	-19.6728	19.6728		CR615261	AgilentProbeDB
642980	A_24_P677642	FLJ31813	Homo sapiens cDNA FLJ31813 fis, clone NT2RI2009517. [AK056375]	AK056375	-0.88343	0.17315	0.13079	-7.64591	3.35903e-07	582	2.37054e-05	-5.1021	OK	No	-1.15712	0.7377	0.03859		No	7.64591	0.05232	-2.95044	-19.1144	19.1144		FLJ31813	AgilentProbeDB
642125	A_23_P43988	DPYD	Homo sapiens dihydropyrimidine dehydrogenase (DPYD), mRNA [NM_000110]	NM_000110	-1.06395	0.20858	0.08631	-11.5863	3.37867e-07	583	2.38031e-05	-5.101	OK	No	-2.38776	0.01834	0.0021		No	11.5863	0.11441	-2.16797	-8.74056	8.74056		DPYD	AgilentProbeDB
642968	A_32_P125338	FAM43B	Homo sapiens family with sequence similarity 43, member B (FAM43B), mRNA [NM_207334]	NM_207334	-1.48536	0.29139	0.03271	-30.5742	3.44113e-07	584	2.42016e-05	-5.09753	OK	No	-2.23962	0.05335	0.0022		No	30.5742	0.04117	-3.19009	-24.2905	24.2905		FAM43B	AgilentProbeDB
647605	A_23_P108028	ZNF146	Homo sapiens zinc finger protein 146 (ZNF146), transcript variant 1, mRNA [NM_007145]	NM_007145	-1.21349	0.23807	0.06117	-16.3488	3.44739e-07	585	2.42042e-05	-5.09719	OK	No	-2.0854	0.05067	0.00261		No	16.3488	0.05159	-2.96436	-19.3823	19.3823		ZNF146	AgilentProbeDB
673813	A_23_P154801	TRPC4AP	Homo sapiens transient receptor potential cation channel, subfamily C, member 4 associated protein (TRPC4AP), transcript variant 1, mRNA [NM_015638]	NM_015638	-1.42144	0.27897	0.03789	-26.39	3.48098e-07	586	2.43983e-05	-5.09535	OK	No	-1.17014	1.22395	0.01002		No	26.39	0.00818	-4.80553	-122.185	122.185		TRPC4AP	AgilentProbeDB
676199	A_23_P48637	BG108194	BG108194 602280063F1 NIH_MGC_86 Homo sapiens cDNA clone IMAGE:4367799 5', mRNA sequence [BG108194]	BG108194	-1.17081	0.22992	0.06748	-14.8188	3.53887e-07	587	2.47618e-05	-5.09222	OK	No	-2.20457	0.03473	0.00258		No	14.8188	0.07425	-2.60034	-13.4683	13.4683		BG108194	AgilentProbeDB
653370	A_23_P209320	PER2	Homo sapiens period homolog 2 (Drosophila) (PER2), mRNA [NM_022817]	NM_022817	-0.92472	0.18165	0.11893	-8.40848	3.568e-07	588	2.49232e-05	-5.09067	OK	No	-2.16093	0.02493	0.00326		No	8.40848	0.13088	-2.03348	-7.6406	7.6406		PER2	AgilentProbeDB
671427	A_32_P896811	AF279780	Homo sapiens clone N11 NTera2D1 teratocarcinoma mRNA. [AF279780]	AF279780	-1.47491	0.28996	0.0335	-29.8474	3.64588e-07	589	2.5424e-05	-5.08658	OK	No	-2.18156	0.06401	0.00259		No	29.8474	0.04047	-3.20728	-24.7117	24.7117		AF279780	AgilentProbeDB
656539	A_23_P85039	IRS4	Homo sapiens insulin receptor substrate 4 (IRS4), mRNA [NM_003604]	NM_003604	1.68957	0.33226	48.9295	48.9295	3.67472e-07	590	2.55817e-05	5.08508	OK	No	-2.19976	0.00224	0.08013		No	48.9295	35.7738	3.57722	35.7738	35.7738		IRS4	AgilentProbeDB
655854	A_24_P943156	MIB1	Homo sapiens mindbomb homolog 1 (Drosophila) (MIB1), mRNA [NM_020774]	NM_020774	-1.23801	0.24368	0.05781	-17.2987	3.76445e-07	591	2.6162e-05	-5.0805	OK	No	-2.21198	0.03759	0.00219		No	17.2987	0.05835	-2.84127	-17.1375	17.1375		MIB1	AgilentProbeDB
653759	A_32_P145740	THC2765813	Unknown		0.68754	0.13534	4.87015	4.87015	3.77058e-07	592	2.61603e-05	5.08019	OK	No	-1.8292	0.00804	0.03724		No	4.87015	4.63137	1.53285	4.63137	4.63137		THC2765813	AgilentProbeDB
672930	A_32_P78816	PSPH	Homo sapiens phosphoserine phosphatase (PSPH), mRNA [NM_004577]	NM_004577	-1.54943	0.30503	0.02822	-35.4346	3.78245e-07	593	2.61984e-05	-5.07959	OK	No	-1.89198	0.28736	0.0023		No	35.4346	0.00799	-4.82898	-125.083	125.083		PSPH	AgilentProbeDB
653030	A_24_P402080	MBP	Homo sapiens myelin basic protein (MBP), transcript variant 8, mRNA [NM_001025100]	NM_001025100	-1.34472	0.2649	0.04521	-22.1168	3.84852e-07	594	2.66112e-05	-5.0763	OK	No	-2.025	0.10834	0.0026		No	22.1168	0.02401	-3.72908	-41.641	41.641		MBP	AgilentProbeDB
673232	A_32_P723414	C21orf117	Homo sapiens chromosome 21 open reading frame 117, mRNA (cDNA clone IMAGE:3953669), partial cds. [BC009878]	BC009878	-1.63466	0.32203	0.02319	-43.1183	3.85343e-07	595	2.66003e-05	-5.07606	OK	No	-2.21427	0.07715	0.00214		No	43.1183	0.02771	-3.58607	-36.0918	36.0918		C21orf117	AgilentProbeDB
661544	A_23_P431569	ENST00000318291	Homo sapiens hypothetical protein LOC100049716, mRNA (cDNA clone IMAGE:3621928), partial cds. [BC033133]	BC033133	-1.53298	0.30214	0.02931	-34.1176	3.90047e-07	596	2.68799e-05	-5.07375	OK	No	-2.18936	0.06786	0.00237		No	34.1176	0.03496	-3.35359	-28.6051	28.6051		ENST00000318291	AgilentProbeDB
661815	A_23_P104705	SLC29A2	Homo sapiens solute carrier family 29 (nucleoside transporters), member 2 (SLC29A2), mRNA [NM_001532]	NM_001532	0.35685	0.07041	2.2743	2.2743	4.02178e-07	597	2.76694e-05	5.06792	OK	No	-1.10479	0.05705	0.1326		No	2.2743	2.32415	0.84335	2.32415	2.32415		SLC29A2	AgilentProbeDB
671301	A_32_P31144	THC2711870	O60448_HUMAN (O60448) Neuronal thread protein AD7c-NTP, partial (5%) [THC2711870]	XM_934971	-1.58122	0.3121	0.02623	-38.1255	4.0544e-07	598	2.78472e-05	-5.06639	OK	No	-2.21569	0.07051	0.0022		No	38.1255	0.03122	-3.46679	-32.0338	32.0338		THC2711870	AgilentProbeDB
651306	A_32_P64936	X05126	Human fibroblast mRNA fragment with Alu sequence (pRHF11). [X05126]	X05126	-0.59729	0.11791	0.25276	-3.9563	4.06769e-07	599	2.78919e-05	-5.06576	OK	No	0.71826	12.7903	2.44493		No	3.9563	0.19116	-1.65467	-5.23134	5.23134		X05126	AgilentProbeDB
658920	A_23_P136849	THC2380706	Unknown		-1.56535	0.30911	0.02721	-36.7578	4.1057e-07	600	2.81056e-05	-5.06399	OK	No	-1.78815	0.18958	0.00451		No	36.7578	0.0238	-3.73823	-42.0234	42.0234			AgilentProbeDB
678206	A_23_P98565	MS4A14	Homo sapiens membrane-spanning 4-domains, subfamily A, member 14 (MS4A14), transcript variant 1, mRNA [NM_032597]	NM_032597	1.69298	0.33463	49.3149	49.3149	4.20921e-07	601	2.87662e-05	5.05924	OK	No	-2.03225	0.00289	0.21541		No	49.3149	74.6141	4.31233	74.6141	74.6141		MS4A14	AgilentProbeDB
666467	A_23_P18656	SCLT1	Homo sapiens sodium channel and clathrin linker 1 (SCLT1), mRNA [NM_144643]	NM_144643	-1.22021	0.24136	0.06023	-16.6041	4.29089e-07	602	2.92757e-05	-5.05558	OK	No	-1.74881	0.23619	0.00397		No	16.6041	0.01681	-4.08562	-59.4787	59.4787		SCLT1	AgilentProbeDB
669664	A_32_P1647	THC2737770	Unknown		0.36648	0.07253	2.3253	2.3253	4.35124e-07	603	2.96382e-05	5.05291	OK	No	-0.6785	0.15033	0.33298		No	2.3253	2.21507	0.79528	2.21507	2.21507		THC2737770	AgilentProbeDB
644899	A_23_P321377	C1orf216	Homo sapiens chromosome 1 open reading frame 216 (C1orf216), mRNA [NM_152374]	NM_152374	-1.30707	0.25885	0.04931	-20.2799	4.42909e-07	604	3.01185e-05	-5.04953	OK	No	-2.03714	0.15986	0.0024		No	20.2799	0.015	-4.19993	-66.6815	66.6815		C1orf216	AgilentProbeDB
657776	A_24_P81298	PPP6C	Homo sapiens protein phosphatase 6, catalytic subunit (PPP6C), transcript variant 1, mRNA [NM_001123355]		-1.27733	0.25314	0.0528	-18.9379	4.51383e-07	605	3.06441e-05	-5.0459	OK	No	-2.02052	0.06707	0.00242		No	18.9379	0.03601	-3.32394	-27.7695	27.7695		PPP6C	AgilentProbeDB
654501	A_24_P359671	ENST00000294649	Netrin-G1 Precursor (Laminet-1) [Source:UniProtKB/Swiss-Prot;Acc:Q9Y2I2] [ENST00000294649]	AB023193	-1.57735	0.31262	0.02646	-37.7878	4.52031e-07	606	3.06374e-05	-5.04563	OK	No	-2.19752	0.0712	0.00228		No	37.7878	0.03208	-3.43946	-31.1703	31.1703		ENST00000294649	AgilentProbeDB
662520	A_23_P96483	ZBTB33	Homo sapiens zinc finger and BTB domain containing 33 (ZBTB33), mRNA [NM_006777]	NM_006777	-1.04081	0.2063	0.09103	-10.9853	4.53385e-07	607	3.06786e-05	-5.04506	OK	No	-2.36695	0.01851	0.00224		No	10.9853	0.12079	-2.11369	-8.27869	8.27869		ZBTB33	AgilentProbeDB
665943	A_23_P364544	C12orf60	Homo sapiens chromosome 12 open reading frame 60 (C12orf60), mRNA [NM_175874]	NM_175874	1.03974	0.20609	10.9582	10.9582	4.53385e-07	608	3.06281e-05	5.04506	OK	No	-2.10325	0.00474	0.09311		No	10.9582	19.6606	2.97862	19.6606	19.6606		C12orf60	AgilentProbeDB
647782	A_23_P89283	PITPNA	Homo sapiens phosphatidylinositol transfer protein, alpha (PITPNA), mRNA [NM_006224]	NM_006224	-1.38505	0.27473	0.04121	-24.2687	4.61931e-07	609	3.11542e-05	-5.04149	OK	No	-2.2212	0.05309	0.00251		No	24.2687	0.04737	-3.04982	-21.1116	21.1116		PITPNA	AgilentProbeDB
661148	A_23_P169838	UNC84A	Homo sapiens unc-84 homolog A (C. elegans) (UNC84A), transcript variant 2, mRNA [NM_025154]	NM_025154	-1.20378	0.23902	0.06255	-15.9876	4.74784e-07	610	3.19685e-05	-5.03623	OK	No	-2.38942	0.0282	0.00273		No	15.9876	0.09677	-2.33541	-10.3337	10.3337		UNC84A	AgilentProbeDB
666005	A_32_P217655	LOC645166	Lymphocyte-specific protein 1 Fragment [Source:UniProtKB/TrEMBL;Acc:Q16003] [ENST00000271699]	BM561346	-1.37786	0.2736	0.04189	-23.8707	4.75246e-07	611	3.19473e-05	-5.03605	OK	No	-2.16726	0.05008	0.0024		No	23.8707	0.04795	-3.03762	-20.8555	20.8555		LOC645166	AgilentProbeDB
641352	A_32_P134846	C9orf123	Homo sapiens chromosome 9 open reading frame 123 (C9orf123), mRNA [NM_033428]	NM_033428	-0.60461	0.12013	0.24853	-4.02358	4.83373e-07	612	3.24405e-05	-5.0328	OK	No	-0.96971	0.28705	0.05012		No	4.02358	0.17459	-1.74529	-5.72755	5.72755		C9orf123	AgilentProbeDB
679411	A_24_P372625	RNF141	Homo sapiens ring finger protein 141 (RNF141), mRNA [NM_016422]	NM_016422	-1.07489	0.21368	0.08416	-11.882	4.89227e-07	613	3.27798e-05	-5.03049	OK	No	-2.37102	0.02017	0.00217		No	11.882	0.10741	-2.23111	-9.31018	9.31018		RNF141	AgilentProbeDB
670195	A_32_P44394	AIM2	Homo sapiens absent in melanoma 2 (AIM2), mRNA [NM_004833]	NM_004833	1.46918	0.29238	29.4563	29.4563	5.03486e-07	614	3.36803e-05	5.02498	OK	No	-2.19723	0.0026	0.05658		No	29.4563	21.7267	3.07854	21.7267	21.7267		AIM2	AgilentProbeDB
674524	A_32_P226751	BI963219	BI963219 ie57h11.x1 Melton Normalized Human Islet 4 N4-HIS 1 Homo sapiens cDNA clone IMAGE:5671172 3', mRNA sequence [BI963219]	BI963219	-1.15209	0.22928	0.07046	-14.1934	5.03939e-07	615	3.36558e-05	-5.02481	OK	No	-0.44824	2.47748	0.08133		No	14.1934	0.03283	-3.41654	-30.4638	30.4638		BI963219	AgilentProbeDB
667688	A_23_P82950	PCM1	Homo sapiens pericentriolar material 1 (PCM1), mRNA [NM_006197]	NM_006197	-1.34012	0.26677	0.0457	-21.8834	5.07471e-07	616	3.38366e-05	-5.02347	OK	No	-1.70333	0.17123	0.00411		No	21.8834	0.02401	-3.72911	-41.6422	41.6422		PCM1	AgilentProbeDB
669173	A_23_P116173	LOC120376	Homo sapiens Uncharacterized protein LOC120376 (LOC120376), mRNA [NM_001136105]	BC042557	-1.15423	0.22978	0.07011	-14.2635	5.08139e-07	617	3.38262e-05	-5.02321	OK	No	-2.33212	0.02356	0.00222		No	14.2635	0.09425	-2.36181	-10.6101	10.6101		LOC120376	AgilentProbeDB
652308	A_24_P943840	NDNL2	Homo sapiens mRNA for FLJ00211 protein. [AK074138]	AK074138	-1.19197	0.23733	0.06427	-15.5586	5.10493e-07	618	3.3928e-05	-5.02233	OK	No	-2.35407	0.02278	0.00209		No	15.5586	0.09195	-2.38654	-10.8758	10.8758		NDNL2	AgilentProbeDB
655918	A_23_P111381	ATG5	Homo sapiens ATG5 autophagy related 5 homolog (S. cerevisiae) (ATG5), mRNA [NM_004849]	NM_004849	-1.17282	0.23356	0.06717	-14.8873	5.12702e-07	619	3.40197e-05	-5.0215	OK	No	-2.08595	0.05029	0.00265		No	14.8873	0.05272	-2.94282	-18.9693	18.9693		ATG5	AgilentProbeDB
660661	A_23_P356554	BAG2	Homo sapiens BCL2-associated athanogene 2 (BAG2), mRNA [NM_004282]	NM_004282	-1.11732	0.22263	0.07633	-13.1015	5.20147e-07	620	3.44581e-05	-5.01873	OK	No	-2.12446	0.03988	0.00253		No	13.1015	0.06353	-2.75617	-15.7395	15.7395		BAG2	AgilentProbeDB
661419	A_23_P69372	TF	Homo sapiens cDNA FLJ44994 fis, clone BRAWH3010560. [AK126941]	AK126941	-0.84701	0.16877	0.14223	-7.03083	5.204e-07	621	3.44193e-05	-5.01863	OK	No	-2.32306	0.01404	0.00209		No	7.03083	0.14909	-1.90324	-6.70758	6.70758		TF	AgilentProbeDB
673094	A_23_P94623	PPP6C	Homo sapiens protein phosphatase 6, catalytic subunit (PPP6C), transcript variant 1, mRNA [NM_001123355]		-1.11645	0.22259	0.07648	-13.0754	5.28514e-07	622	3.48998e-05	-5.01566	OK	No	-2.06447	0.04968	0.00321		No	13.0754	0.06471	-2.73789	-15.4544	15.4544		PPP6C	AgilentProbeDB
653296	A_24_P940115	DLC1	Homo sapiens deleted in liver cancer 1 (DLC1), transcript variant 1, mRNA [NM_182643]	NM_182643	-1.13637	0.22658	0.07305	-13.6888	5.29276e-07	623	3.4894e-05	-5.01538	OK	No	-2.14323	0.04229	0.00227		No	13.6888	0.05379	-2.92273	-18.5919	18.5919		DLC1	AgilentProbeDB
650931	A_23_P340318	C11orf31	Homo sapiens chromosome 11 open reading frame 31 (C11orf31), mRNA [NM_170746]	NM_170746	-1.35662	0.27052	0.04399	-22.731	5.3083e-07	624	3.49404e-05	-5.01482	OK	No	-1.64631	0.25844	0.0049		No	22.731	0.01894	-3.96638	-52.7932	52.7932		C11orf31	AgilentProbeDB
652613	A_23_P58497	UTP15	Homo sapiens UTP15, U3 small nucleolar ribonucleoprotein, homolog (S. cerevisiae) (UTP15), mRNA [NM_032175]	NM_032175	-1.26166	0.25165	0.05474	-18.2667	5.34193e-07	625	3.51055e-05	-5.01361	OK	No	-2.211	0.03868	0.00241		No	18.2667	0.06222	-2.77712	-16.0726	16.0726		UTP15	AgilentProbeDB
642198	A_24_P255123	A_24_P255123	Unknown		-1.38907	0.27713	0.04083	-24.4947	5.37946e-07	626	3.52956e-05	-5.01226	OK	No	-1.99581	0.13913	0.00265		No	24.4947	0.01905	-3.96076	-52.4974	52.4974			AgilentProbeDB
663911	A_24_P185044	MLKL	Homo sapiens mixed lineage kinase domain-like (MLKL), transcript variant 1, mRNA [NM_152649]	NM_152649	-1.2969	0.2588	0.05048	-19.8107	5.40889e-07	627	3.54321e-05	-5.01121	OK	No	-2.28498	0.03826	0.00226		No	19.8107	0.0592	-2.82684	-16.892	16.892		MLKL	AgilentProbeDB
641131	A_24_P181583	OSBPL7	Homo sapiens oxysterol binding protein-like 7 (OSBPL7), transcript variant 1, mRNA [NM_145798]	NM_017731	-1.14208	0.22799	0.0721	-13.87	5.46103e-07	628	3.57167e-05	-5.00936	OK	No	-1.04783	0.49019	0.02688		No	13.87	0.05483	-2.90351	-18.238	18.238		OSBPL7	AgilentProbeDB
677780	A_23_P32279	BARX1	Homo sapiens BARX homeobox 1 (BARX1), mRNA [NM_021570]	NM_021570	0.73607	0.14695	5.44589	5.44589	5.47614e-07	629	3.57586e-05	5.00883	OK	No	-1.97883	0.0054	0.02689		No	5.44589	4.97996	1.60542	4.97996	4.97996		BARX1	AgilentProbeDB
644568	A_24_P560909	THC2532996	ALU1_HUMAN (P39188) Alu subfamily J sequence contamination warning entry, partial (22%) [THC2532996]	BX119763	-1.4185	0.28324	0.03815	-26.2122	5.49598e-07	630	3.58312e-05	-5.00814	OK	No	-0.62985	3.03174	0.03236		No	26.2122	0.01067	-4.53996	-93.6869	93.6869		THC2532996	AgilentProbeDB
668149	A_32_P138396	LOC100131176	Homo sapiens cDNA FLJ38667 fis, clone HLUNG2006843. [AK095986]	AK095986	-1.24016	0.24767	0.05752	-17.3846	5.51662e-07	631	3.59087e-05	-5.00741	OK	No	-2.33196	0.02986	0.00213		No	17.3846	0.07119	-2.64241	-14.047	14.047		LOC100131176	AgilentProbeDB
677021	A_32_P10665	A_32_P10665	Unknown		-0.98674	0.19722	0.1031	-9.69922	5.64115e-07	632	3.66612e-05	-5.00311	OK	No	-1.22468	0.48608	0.0206		No	9.69922	0.04238	-3.16098	-23.5938	23.5938			AgilentProbeDB
660560	A_32_P126259	THC2668359	Unknown		1.20425	0.24073	16.0047	16.0047	5.65911e-07	633	3.67198e-05	5.0025	OK	No	-2.3094	0.0024	0.02523		No	16.0047	10.5234	2.3536	10.5234	10.5234		THC2668359	AgilentProbeDB
653103	A_23_P131337	SMARCAL1	Homo sapiens SWI/SNF related, matrix associated, actin dependent regulator of chromatin, subfamily a-like 1 (SMARCAL1), transcript variant 1, mRNA [NM_014140]	NM_014140	-1.62052	0.32398	0.02396	-41.7365	5.67576e-07	634	3.67698e-05	-5.00194	OK	No	-2.14462	0.09101	0.00258		No	41.7365	0.02837	-3.56226	-35.2427	35.2427		SMARCAL1	AgilentProbeDB
665209	A_23_P94860	NUDT9	Homo sapiens nudix (nucleoside diphosphate linked moiety X)-type motif 9 (NUDT9), transcript variant 1, mRNA [NM_024047]	NM_024047	-1.18479	0.23691	0.06534	-15.3035	5.70055e-07	635	3.68722e-05	-5.0011	OK	No	-2.19819	0.03677	0.00309		No	15.3035	0.08417	-2.47493	-11.8809	11.8809		NUDT9	AgilentProbeDB
649742	A_24_P940260	THC2540410	Unknown		-1.39528	0.27908	0.04025	-24.8475	5.74404e-07	636	3.70951e-05	-4.99963	OK	No	-2.23644	0.0481	0.00214		No	24.8475	0.04448	-3.11283	-22.4845	22.4845		THC2540410	AgilentProbeDB
674336	A_23_P426292	MAPK14	Homo sapiens mitogen-activated protein kinase 14 (MAPK14), transcript variant 1, mRNA [NM_001315]	NM_001315	-1.20292	0.24063	0.06267	-15.9557	5.76054e-07	637	3.71433e-05	-4.99908	OK	No	-1.97331	0.07062	0.0038		No	15.9557	0.05387	-2.9212	-18.5635	18.5635		MAPK14	AgilentProbeDB
643335	A_32_P223173	LOC392335	PREDICTED: Homo sapiens misc_RNA (LOC392335), miscRNA [XR_037043]		0.64947	0.12997	4.46135	4.46135	5.82185e-07	638	3.74798e-05	4.99704	OK	No	-1.15343	0.03813	0.17105		No	4.46135	4.4853	1.50081	4.4853	4.4853		LOC392335	AgilentProbeDB
670771	A_32_P2844	BC040195	Homo sapiens cDNA clone IMAGE:4816129. [BC040195]	BC040195	-1.09365	0.21891	0.0806	-12.4066	5.85702e-07	639	3.76472e-05	-4.99587	OK	No	-2.22547	0.02672	0.00259		No	12.4066	0.09705	-2.33248	-10.3035	10.3035		BC040195	AgilentProbeDB
655969	A_23_P9458	POLR1E	Homo sapiens polymerase (RNA) I polypeptide E, 53kDa (POLR1E), mRNA [NM_022490]	NM_022490	-1.80212	0.36097	0.01577	-63.4049	5.96078e-07	640	3.82542e-05	-4.99248	OK	No	-2.11977	0.18311	0.0021		No	63.4049	0.01149	-4.46617	-87.0226	87.0226		POLR1E	AgilentProbeDB
670566	A_23_P5616	RIF1	Homo sapiens RAP1 interacting factor homolog (yeast) (RIF1), mRNA [NM_018151]	NM_018151	-1.67259	0.33526	0.02125	-47.053	6.07048e-07	641	3.88975e-05	-4.98896	OK	No	-2.20852	0.08858	0.00211		No	47.053	0.02383	-3.73701	-41.9724	41.9724		RIF1	AgilentProbeDB
656776	A_24_P152649	LOC644189	Homo sapiens cDNA FLJ35203 fis, clone PLACE6018441, moderately similar to Mus musculus peroxisomal long chain acyl-CoA thioesterase Ib (Pte1b) gene. [AK092522]	AK092522	-1.17165	0.23492	0.06735	-14.8473	6.11941e-07	642	3.91499e-05	-4.98741	OK	No	-2.31539	0.02454	0.00231		No	14.8473	0.09396	-2.36485	-10.6424	10.6424		LOC644189	AgilentProbeDB
643114	A_23_P337422	SERBP1	Homo sapiens SERPINE1 mRNA binding protein 1 (SERBP1), transcript variant 1, mRNA [NM_001018067]	NM_001018067	-0.92907	0.18631	0.11774	-8.49314	6.14431e-07	643	3.92481e-05	-4.98663	OK	No	-2.16439	0.02582	0.00316		No	8.49314	0.12241	-2.10036	-8.16911	8.16911		SERBP1	AgilentProbeDB
668334	A_23_P82674	GBAS	Homo sapiens glioblastoma amplified sequence (GBAS), mRNA [NM_001483]	NM_001483	-1.5323	0.30729	0.02936	-34.0644	6.14887e-07	644	3.92162e-05	-4.98648	OK	No	-1.80211	0.68772	0.00236		No	34.0644	0.00343	-5.6741	-291.225	291.225		GBAS	AgilentProbeDB
647474	A_24_P354800	HLA-DOA	Homo sapiens major histocompatibility complex, class II, DO alpha (HLA-DOA), mRNA [NM_002119]	NM_002119	0.2661	0.05337	1.84546	1.84546	6.16256e-07	645	3.92426e-05	4.98605	OK	No	-0.22612	0.47372	0.80983		No	1.84546	1.7095	0.5362	1.7095	1.7095		HLA-DOA	AgilentProbeDB
672355	A_23_P417853	MYO3B	Homo sapiens myosin IIIB (MYO3B), transcript variant 2, mRNA [NM_138995]	NM_138995	1.62277	0.32551	41.9534	41.9534	6.18767e-07	646	3.93415e-05	4.98527	OK	No	-1.66484	0.0035	1.24625		No	41.9534	355.61	5.87383	355.61	355.61		MYO3B	AgilentProbeDB
656865	A_32_P52816	TM7SF3	Homo sapiens transmembrane 7 superfamily member 3 (TM7SF3), mRNA [NM_016551]	AK092083	-1.04796	0.21025	0.08955	-11.1675	6.21532e-07	647	3.94562e-05	-4.9844	OK	No	-2.22581	0.02481	0.00228		No	11.1675	0.09197	-2.38626	-10.8728	10.8728		TM7SF3	AgilentProbeDB
659675	A_23_P203900	SCARB1	Homo sapiens scavenger receptor class B, member 1 (SCARB1), transcript variant 1, mRNA [NM_005505]	NM_005505	0.52865	0.10612	3.3779	3.3779	6.30457e-07	648	3.9961e-05	4.98165	OK	No	-0.98334	0.06174	0.19833		No	3.3779	3.21224	1.16697	3.21224	3.21224		SCARB1	AgilentProbeDB
671208	A_32_P141437	LOC440888	Homo sapiens FKSG73 (FKSG73) mRNA, complete cds. [AY026351]	NM_001032412	-1.17269	0.23545	0.06719	-14.8832	6.34017e-07	649	4.01248e-05	-4.98056	OK	No	-2.2105	0.03331	0.00262		No	14.8832	0.07875	-2.54147	-12.6983	12.6983		LOC440888	AgilentProbeDB
667416	A_23_P379634	SLFNL1	Homo sapiens cDNA FLJ23878 fis, clone LNG13675. [AK074458]	AK074458	-1.2738	0.25592	0.05323	-18.7846	6.44717e-07	650	4.07392e-05	-4.97732	OK	No	-1.98984	0.20432	0.0021		No	18.7846	0.01028	-4.57779	-97.2989	97.2989		SLFNL1	AgilentProbeDB
656767	A_24_P414169	BC040991	Homo sapiens cDNA clone IMAGE:4817695. [BC040991]	BC040991	-1.4203	0.28537	0.03799	-26.3208	6.45788e-07	651	4.07442e-05	-4.977	OK	No	-1.95697	0.10699	0.0024		No	26.3208	0.02242	-3.79797	-44.6103	44.6103		BC040991	AgilentProbeDB
657447	A_32_P11230	tcag7.907	Homo sapiens hypothetical LOC402483 (FLJ45340), non-coding RNA [NR_024368]	NM_001013665	-1.41232	0.28398	0.0387	-25.8417	6.58279e-07	652	4.14685e-05	-4.97328	OK	No	-1.39342	0.70417	0.00728		No	25.8417	0.01033	-4.57242	-96.7777	96.7777		tcag7.907	AgilentProbeDB
651227	A_23_P301304	FGFR1	Homo sapiens fibroblast growth factor receptor 1 (FGFR1), transcript variant 1, mRNA [NM_023110]	NM_023110	-1.19969	0.24128	0.06314	-15.8377	6.61632e-07	653	4.16159e-05	-4.9723	OK	No	-2.35053	0.02633	0.0021		No	15.8377	0.07963	-2.53034	-12.5578	12.5578		FGFR1	AgilentProbeDB
673069	A_23_P74619	SELENBP1	Homo sapiens selenium binding protein 1 (SELENBP1), mRNA [NM_003944]	NM_003944	0.56154	0.11302	3.64364	3.64364	6.74633e-07	654	4.23688e-05	4.96853	OK	No	-1.01286	0.05794	0.20195		No	3.64364	3.4857	1.24867	3.4857	3.4857		SELENBP1	AgilentProbeDB
651626	A_24_P265376	C14orf91	Homo sapiens clone FLB4442 PRO1158 mRNA, complete cds. [AF113687]	AF113687	-1.73737	0.34978	0.01831	-54.6219	6.7966e-07	655	4.26194e-05	-4.96709	OK	No	-2.07263	0.12766	0.00269		No	54.6219	0.0211	-3.85838	-47.3883	47.3883		C14orf91	AgilentProbeDB
673499	A_23_P364324	ABCA13	Homo sapiens ATP-binding cassette, sub-family A (ABC1), member 13 (ABCA13), mRNA [NM_152701]	NM_152701	-1.05769	0.21296	0.08756	-11.4205	6.81075e-07	656	4.2643e-05	-4.96668	OK	No	-2.33025	0.01904	0.00233		No	11.4205	0.12242	-2.1003	-8.16864	8.16864		ABCA13	AgilentProbeDB
681287	A_24_P312189	MEPCE	Homo sapiens methylphosphate capping enzyme (MEPCE), mRNA [NM_019606]	NM_019606	-1.58274	0.31871	0.02614	-38.2596	6.83279e-07	657	4.27159e-05	-4.96606	OK	No	-1.67169	0.26631	0.0046		No	38.2596	0.01728	-4.05803	-57.86	57.86		MEPCE	AgilentProbeDB
642402	A_24_P464701	A_24_P464701	Unknown		-1.79153	0.36084	0.01616	-61.8764	6.87583e-07	658	4.29196e-05	-4.96484	OK	No	-2.10666	0.1459	0.00235		No	61.8764	0.01608	-4.13012	-62.1855	62.1855			AgilentProbeDB
666841	A_24_P528213	BF593129	BF593129 7o49h09.x1 NCI_CGAP_Kid11 Homo sapiens cDNA clone IMAGE:3577600 3', mRNA sequence [BF593129]	BF593129	-0.91142	0.18358	0.12263	-8.15489	6.88308e-07	659	4.28997e-05	-4.96463	OK	No	-1.74745	0.32778	0.00901		No	8.15489	0.0275	-3.59359	-36.3646	36.3646		BF593129	AgilentProbeDB
657346	A_23_P136959	A_23_P136959	Unknown		1.67863	0.33819	47.7125	47.7125	6.92087e-07	660	4.30698e-05	4.96357	OK	No	-2.05798	0.00243	0.28002		No	47.7125	115.112	4.7459	115.112	115.112			AgilentProbeDB
653064	A_23_P90223	ZNF585B	Homo sapiens zinc finger protein 585B (ZNF585B), mRNA [NM_152279]	NM_152279	0.53106	0.10708	3.39673	3.39673	7.07587e-07	661	4.39678e-05	4.95927	OK	No	-1.14366	0.04175	0.15206		No	3.39673	3.64222	1.29259	3.64222	3.64222		ZNF585B	AgilentProbeDB
669214	A_23_P140725	IFT140	Homo sapiens intraflagellar transport 140 homolog (Chlamydomonas) (IFT140), mRNA [NM_014714]	NM_014714	-1.32866	0.26814	0.04692	-21.3137	7.22778e-07	662	4.48439e-05	-4.95514	OK	No	-2.24224	0.03857	0.00219		No	21.3137	0.05667	-2.87049	-17.6456	17.6456		IFT140	AgilentProbeDB
679607	A_23_P80098	GART	Homo sapiens phosphoribosylglycinamide formyltransferase, phosphoribosylglycinamide synthetase, phosphoribosylaminoimidazole synthetase (GART), transcript variant 1, mRNA [NM_000819]	NM_000819	-1.09603	0.22124	0.08016	-12.4748	7.26927e-07	663	4.50333e-05	-4.95403	OK	No	-1.29644	0.27771	0.01552		No	12.4748	0.05588	-2.88447	-17.8941	17.8941		GART	AgilentProbeDB
673102	A_24_P93309	ARMETL1	Homo sapiens arginine-rich, mutated in early stage tumors-like 1 (ARMETL1), mRNA [NM_001029954]	NM_001029954	-1.7754	0.3585	0.01677	-59.6214	7.33265e-07	664	4.53575e-05	-4.95234	OK	No	-2.10127	0.17555	0.00224		No	59.6214	0.01276	-4.36169	-78.3894	78.3894		ARMETL1	AgilentProbeDB
680334	A_32_P7611	THC2674101	Unknown		-1.4084	0.28449	0.03905	-25.6093	7.3956e-07	665	4.56781e-05	-4.95068	OK	No	-2.23161	0.05021	0.00234		No	25.6093	0.04663	-3.06544	-21.4439	21.4439		THC2674101	AgilentProbeDB
664346	A_32_P73304	THC2708124	Unknown		1.59801	0.32293	39.6283	39.6283	7.48005e-07	666	4.61303e-05	4.94847	OK	No	-2.07386	0.00236	0.12514		No	39.6283	52.9879	3.97006	52.9879	52.9879		THC2708124	AgilentProbeDB
664226	A_23_P147255	PCBP3	Homo sapiens poly(rC) binding protein 3 (PCBP3), transcript variant 1, mRNA [NM_020528]	NM_020528	-0.68407	0.13827	0.20698	-4.83132	7.52277e-07	667	4.63242e-05	-4.94736	OK	No	-2.04945	0.03388	0.0076		No	4.83132	0.22418	-1.49531	-4.4607	4.4607		PCBP3	AgilentProbeDB
664273	A_24_P921032	SLC2A3P1	Human glucose transporter pseudogene. [M55536]	M55536	-1.17688	0.23807	0.06655	-15.0274	7.67616e-07	668	4.7198e-05	-4.94343	OK	No	-2.30509	0.02594	0.00232		No	15.0274	0.08939	-2.41475	-11.187	11.187		SLC2A3P1	AgilentProbeDB
668119	A_24_P355649	FLI1	Homo sapiens Friend leukemia virus integration 1 (FLI1), mRNA [NM_002017]	NM_002017	-1.34429	0.27197	0.04526	-22.0948	7.70092e-07	669	4.72795e-05	-4.9428	OK	No	-1.85356	0.11242	0.00415		No	22.0948	0.03687	-3.30027	-27.1199	27.1199		FLI1	AgilentProbeDB
675481	A_24_P356509	RAD51L3	Homo sapiens RAD51-like 3 (S. cerevisiae) (RAD51L3), transcript variant 6, mRNA [NM_001142571]		-1.06859	0.2162	0.08539	-11.711	7.70757e-07	670	4.72497e-05	-4.94263	OK	No	-2.31363	0.0227	0.00248		No	11.711	0.10936	-2.21307	-9.14371	9.14371		RAD51L3	AgilentProbeDB
655012	A_23_P393425	PAPD4	Homo sapiens PAP associated domain containing 4 (PAPD4), transcript variant 3, mRNA [NM_173797]	NM_173797	-1.00619	0.20371	0.09859	-10.1435	7.84165e-07	671	4.8e-05	-4.93927	OK	No	-2.18325	0.02624	0.00272		No	10.1435	0.10371	-2.26618	-9.64249	9.64249		PAPD4	AgilentProbeDB
677059	A_23_P302125	ZDHHC21	Homo sapiens zinc finger, DHHC-type containing 21 (ZDHHC21), mRNA [NM_178566]	NM_178566	-1.205	0.24401	0.06237	-16.0324	7.88024e-07	672	4.81644e-05	-4.93831	OK	No	-2.33498	0.02957	0.00215		No	16.0324	0.07275	-2.62072	-13.7455	13.7455		ZDHHC21	AgilentProbeDB
646803	A_24_P245246	PIP4K2B	Homo sapiens phosphatidylinositol-5-phosphate 4-kinase, type II, beta (PIP4K2B), mRNA [NM_003559]	CR590530	-1.33198	0.26985	0.04656	-21.4776	7.97135e-07	673	4.86489e-05	-4.93607	OK	No	-2.04952	0.08149	0.00268		No	21.4776	0.03291	-3.41411	-30.3899	30.3899		PIP4K2B	AgilentProbeDB
666888	A_23_P64919	RERGL	Homo sapiens RERG/RAS-like (RERGL), mRNA [NM_024730]	NM_024730	1.67249	0.33892	47.0426	47.0426	8.02437e-07	674	4.88998e-05	4.93477	OK	No	-2.16675	0.00236	0.09856		No	47.0426	41.8144	3.73324	41.8144	41.8144		RERGL	AgilentProbeDB
674941	A_24_P899637	AA203154	AA203154 zx53h12.r1 Soares_fetal_liver_spleen_1NFLS_S1 Homo sapiens cDNA clone IMAGE:446279 5' similar to contains Alu repetitive element;contains element LTR4 repetitive element ;, mRNA sequence [AA203154]	AA203154	-1.6205	0.3288	0.02396	-41.7345	8.28339e-07	675	5.04035e-05	-4.92857	OK	No	-2.20157	0.07845	0.0022		No	41.7345	0.02803	-3.57459	-35.68	35.68		AA203154	AgilentProbeDB
668501	A_24_P931533	DEFB114	Homo sapiens defensin beta 114 (DEFB114) mRNA, partial cds. [AY122470]	AY122470	1.76563	0.35841	58.2951	58.2951	8.38279e-07	676	5.09329e-05	4.92624	OK	No	-2.12083	0.00231	0.17262		No	58.2951	74.8759	4.31583	74.8759	74.8759		DEFB114	AgilentProbeDB
672313	A_24_P881527	CTNND1	Homo sapiens catenin (cadherin-associated protein), delta 1 (CTNND1), transcript variant 1, mRNA [NM_001085458]	CR749275	-0.83018	0.16862	0.14785	-6.76366	8.50853e-07	677	5.16205e-05	-4.92333	OK	No	-2.13685	0.02446	0.00391		No	6.76366	0.16004	-1.83234	-6.24849	6.24849		CTNND1	AgilentProbeDB
654315	A_24_P128085	RC3H2	Homo sapiens ring finger and CCCH-type zinc finger domains 2 (RC3H2), transcript variant 2, mRNA [NM_018835]	AL833177	-1.11522	0.22655	0.0767	-13.0383	8.54168e-07	678	5.17452e-05	-4.92257	OK	No	-1.73326	0.36935	0.00707		No	13.0383	0.01914	-3.95588	-52.2416	52.2416		RC3H2	AgilentProbeDB
676572	A_23_P14132	GTF2F2	Homo sapiens general transcription factor IIF, polypeptide 2, 30kDa (GTF2F2), mRNA [NM_004128]	NM_004128	-1.50421	0.30584	0.03132	-31.931	8.73192e-07	679	5.28198e-05	-4.91825	OK	No	-1.98985	0.12124	0.00215		No	31.931	0.01772	-4.03311	-56.4364	56.4364		GTF2F2	AgilentProbeDB
656635	A_24_P517355	AW968340	EST380415 MAGE resequences, MAGJ Homo sapiens cDNA, mRNA sequence [AW968340]		-0.96551	0.19658	0.10827	-9.23646	9.03267e-07	680	5.45587e-05	-4.91162	OK	No	-2.30743	0.02013	0.00211		No	9.23646	0.10473	-2.25638	-9.54847	9.54847		AW968340	AgilentProbeDB
672922	A_23_P153524	FLJ10490	Homo sapiens hypothetical protein FLJ10490 (FLJ10490), mRNA [NM_018111]	NM_018111	-1.17862	0.24002	0.06628	-15.0876	9.08727e-07	681	5.48078e-05	-4.91044	OK	No	-2.3165	0.02723	0.00228		No	15.0876	0.08389	-2.47822	-11.92	11.92		FLJ10490	AgilentProbeDB
648180	A_23_P343935	EGLN1	Homo sapiens egl nine homolog 1 (C. elegans) (EGLN1), mRNA [NM_022051]	NM_022051	-1.3443	0.27402	0.04526	-22.0953	9.29997e-07	682	5.60085e-05	-4.9059	OK	No	-1.45408	0.3456	0.00992		No	22.0953	0.0287	-3.551	-34.848	34.848		EGLN1	AgilentProbeDB
650987	A_32_P166272	STX11	Homo sapiens syntaxin 11 (STX11), mRNA [NM_003764]		-1.32892	0.2709	0.04689	-21.3266	9.31453e-07	683	5.6014e-05	-4.90559	OK	No	-2.13531	0.05416	0.00256		No	21.3266	0.04726	-3.05215	-21.1608	21.1608		STX11	AgilentProbeDB
678997	A_23_P107933	VRK3	Homo sapiens vaccinia related kinase 3 (VRK3), transcript variant 1, mRNA [NM_016440]	NM_016440	-1.20934	0.24664	0.06175	-16.1934	9.42674e-07	684	5.66059e-05	-4.90324	OK	No	-1.56801	0.19337	0.00701		No	16.1934	0.03625	-3.31741	-27.5889	27.5889		VRK3	AgilentProbeDB
675022	A_32_P192667	THC2657259	Q8J2S7_9EURO (Q8J2S7) DNA topoisomerase II (Fragment), partial (3%) [THC2657259]		1.24127	0.25317	17.429	17.429	9.44535e-07	685	5.66349e-05	4.90286	OK	No	-2.32742	0.00226	0.02638		No	17.429	11.6549	2.45573	11.6549	11.6549		THC2657259	AgilentProbeDB
648520	A_24_P49267	AZGP1P1	PREDICTED: Homo sapiens misc_RNA (LOC646282), miscRNA [XR_017216]		-1.79844	0.36698	0.01591	-62.8694	9.55266e-07	686	5.71948e-05	-4.90064	OK	No	-1.89418	0.7827	0.00294		No	62.8694	0.00376	-5.58457	-266.285	266.285		AZGP1P1	AgilentProbeDB
663668	A_23_P63190	NRAS	Homo sapiens neuroblastoma RAS viral (v-ras) oncogene homolog (NRAS), mRNA [NM_002524]	NM_002524	-1.28275	0.26177	0.05215	-19.1757	9.56565e-07	687	5.71892e-05	-4.90037	OK	No	-2.19805	0.04243	0.00221		No	19.1757	0.05201	-2.9564	-19.2286	19.2286		NRAS	AgilentProbeDB
666116	A_32_P58937	MBTD1	Homo sapiens mbt domain containing 1 (MBTD1), mRNA [NM_017643]	AL133577	-1.12001	0.22877	0.07586	-13.1829	9.79272e-07	688	5.84617e-05	-4.89576	OK	No	-2.26582	0.02599	0.00225		No	13.1829	0.08654	-2.44718	-11.5557	11.5557		MBTD1	AgilentProbeDB
647252	A_24_P557351	BC025324	Homo sapiens, clone IMAGE:3344449, mRNA. [BC025324]	BC025324	-1.35122	0.27614	0.04454	-22.4503	9.91999e-07	689	5.91355e-05	-4.89322	OK	No	-2.30273	0.03812	0.00209		No	22.4503	0.05495	-2.90138	-18.1993	18.1993		BC025324	AgilentProbeDB
662852	A_32_P103309	ALG10B	Homo sapiens asparagine-linked glycosylation 10, alpha-1,2-glucosyltransferase homolog B (yeast) (ALG10B), mRNA [NM_001013620]	NM_001013620	-1.23679	0.2528	0.05797	-17.25	9.96674e-07	690	5.93281e-05	-4.89229	OK	No	-2.25479	0.03396	0.00217		No	17.25	0.0638	-2.75195	-15.6732	15.6732		ALG10B	AgilentProbeDB
655416	A_23_P9903	ATG4B	Homo sapiens ATG4 autophagy related 4 homolog B (S. cerevisiae) (ATG4B), transcript variant 2, mRNA [NM_178326]	NM_178326	-1.56734	0.32039	0.02708	-36.9266	9.98522e-07	691	5.93521e-05	-4.89193	OK	No	-2.12454	0.09562	0.00277		No	36.9266	0.02899	-3.54072	-34.4919	34.4919		ATG4B	AgilentProbeDB
654975	A_24_P359771	ASXL2	Putative Polycomb group protein ASXL2 (Additional sex combs-like protein 2) [Source:UniProtKB/Swiss-Prot;Acc:Q76L83] [ENST00000336112]	BX648218	-1.01273	0.20716	0.09711	-10.2975	1.01566e-06	692	6.02835e-05	-4.88858	OK	No	-2.27057	0.02103	0.00257		No	10.2975	0.12214	-2.10258	-8.18723	8.18723		ASXL2	AgilentProbeDB
641095	A_32_P421816	NT5C1B	Homo sapiens 5'-nucleotidase, cytosolic IB (NT5C1B), transcript variant 1, mRNA [NM_001002006]	NM_001002006	-1.40271	0.28715	0.03956	-25.276	1.03501e-06	693	6.13434e-05	-4.88486	OK	No	-2.13198	0.06154	0.00282		No	25.276	0.04576	-3.08445	-21.8555	21.8555		NT5C1B	AgilentProbeDB
648430	A_23_P86741	AF119906	Homo sapiens PRO2859 mRNA, complete cds. [AF119906]	AF119906	-1.18862	0.24347	0.06477	-15.4391	1.05006e-06	694	6.21457e-05	-4.88202	OK	No	-2.22485	0.03271	0.00275		No	15.4391	0.08412	-2.47554	-11.8881	11.8881		AF119906	AgilentProbeDB
678219	A_24_P418294	CEP97	Homo sapiens centrosomal protein 97kDa (CEP97), mRNA [NM_024548]	NM_024548	-1.1185	0.22917	0.07612	-13.1372	1.05721e-06	695	6.24788e-05	-4.88068	OK	No	-2.29793	0.0258	0.00222		No	13.1372	0.08609	-2.45237	-11.6159	11.6159		CEP97	AgilentProbeDB
666838	A_24_P1255	BCCIP	Homo sapiens BRCA2 and CDKN1A interacting protein (BCCIP), transcript variant C, mRNA [NM_078469]	NM_078469	-0.92983	0.19053	0.11754	-8.50798	1.05965e-06	696	6.25331e-05	-4.88023	OK	No	-1.95154	0.04378	0.00544		No	8.50798	0.1243	-2.08508	-8.04522	8.04522		BCCIP	AgilentProbeDB
670573	A_23_P133722	CRISP1	Homo sapiens cysteine-rich secretory protein 1 (CRISP1), transcript variant 1, mRNA [NM_001131]	NM_001131	1.61708	0.33148	41.4079	41.4079	1.07e-06	697	6.30532e-05	4.87831	OK	No	-1.86791	0.00283	0.68906		No	41.4079	243.489	5.49507	243.489	243.489		CRISP1	AgilentProbeDB
643803	A_24_P917074	A_24_P917074	Unknown		-1.39809	0.28665	0.03999	-25.0085	1.07573e-06	698	6.33001e-05	-4.87725	OK	No	-1.94689	0.20741	0.0029		No	25.0085	0.014	-4.26889	-71.442	71.442			AgilentProbeDB
641550	A_24_P252130	PPARD	Homo sapiens peroxisome proliferator-activated receptor delta (PPARD), mRNA [NM_006238]	NM_006238	-1.24999	0.25631	0.05624	-17.7825	1.07762e-06	699	6.33206e-05	-4.87691	OK	No	-1.92141	0.10677	0.00319		No	17.7825	0.02984	-3.51181	-33.5088	33.5088		PPARD	AgilentProbeDB
670935	A_24_P731845	THC2682146	ALU7_HUMAN (P39194) Alu subfamily SQ sequence contamination warning entry, partial (10%) [THC2682146]		-1.49396	0.30636	0.03207	-31.1858	1.07974e-06	700	6.33545e-05	-4.87652	OK	No	-2.11028	0.08673	0.0029		No	31.1858	0.03343	-3.39831	-29.9134	29.9134		THC2682146	AgilentProbeDB
660876	A_23_P385063	DNAJB6	Homo sapiens DnaJ (Hsp40) homolog, subfamily B, member 6 (DNAJB6), transcript variant 1, mRNA [NM_058246]	NM_058246	-1.64138	0.33661	0.02284	-43.7904	1.08132e-06	701	6.33567e-05	-4.87623	OK	No	-2.16459	0.09233	0.00235		No	43.7904	0.02541	-3.67257	-39.3529	39.3529		DNAJB6	AgilentProbeDB
670640	A_23_P391725	DR1	Homo sapiens down-regulator of transcription 1, TBP-binding (negative cofactor 2) (DR1), mRNA [NM_001938]	NM_001938	-1.51263	0.31024	0.03072	-32.5559	1.08446e-06	702	6.34502e-05	-4.87566	OK	No	-1.78848	0.16373	0.0045		No	32.5559	0.02747	-3.59466	-36.4033	36.4033		DR1	AgilentProbeDB
657147	A_23_P103334	RC3H1	Homo sapiens ring finger and CCCH-type zinc finger domains 1 (RC3H1), mRNA [NM_172071]	NM_172071	-1.37003	0.28106	0.04265	-23.444	1.0912e-06	703	6.37537e-05	-4.87444	OK	No	-1.3207	0.48301	0.00944		No	23.444	0.01954	-3.93509	-51.1668	51.1668		RC3H1	AgilentProbeDB
654398	A_24_P303647	C7orf60	Homo sapiens chromosome 7 open reading frame 60 (C7orf60), mRNA [NM_152556]	AF274937	-1.70147	0.34939	0.01989	-50.289	1.11683e-06	704	6.51585e-05	-4.86985	OK	No	-2.16521	0.11721	0.00221		No	50.289	0.0189	-3.96884	-52.923	52.923		C7orf60	AgilentProbeDB
679635	A_24_P384954	QKI	Homo sapiens quaking homolog, KH domain RNA binding (mouse) (QKI), transcript variant 1, mRNA [NM_006775]	NM_006775	-1.35205	0.2778	0.04446	-22.4929	1.13359e-06	705	6.60425e-05	-4.86691	OK	No	-1.90362	0.1972	0.00224		No	22.4929	0.01134	-4.4794	-88.1817	88.1817		QKI	AgilentProbeDB
666884	A_23_P64913	PDE6H	Homo sapiens phosphodiesterase 6H, cGMP-specific, cone, gamma (PDE6H), mRNA [NM_006205]	NM_006205	1.68662	0.34673	48.5986	48.5986	1.14842e-06	706	6.68117e-05	4.86434	OK	No	-1.82528	0.00296	0.54848		No	48.5986	185.044	5.22059	185.044	185.044		PDE6H	AgilentProbeDB
670247	A_23_P9214	NANS	Homo sapiens N-acetylneuraminic acid synthase (NANS), mRNA [NM_018946]	NM_018946	-1.11361	0.22907	0.07698	-12.9901	1.16486e-06	707	6.76723e-05	-4.86152	OK	No	-1.70531	0.19271	0.01044		No	12.9901	0.05417	-2.9156	-18.4599	18.4599		NANS	AgilentProbeDB
671837	A_23_P368996	LRRC56	Homo sapiens leucine rich repeat containing 56 (LRRC56), mRNA [NM_198075]	NM_198075	0.82067	0.16881	6.61711	6.61711	1.16547e-06	708	6.76121e-05	4.86142	OK	No	-1.8676	0.00613	0.03996		No	6.61711	6.52206	1.87519	6.52206	6.52206		LRRC56	AgilentProbeDB
646833	A_24_P930963	CR616309	full-length cDNA clone CS0DF015YK23 of Fetal brain of Homo sapiens (human). [CR616309]	CR616309	0.64955	0.13372	4.4622	4.4622	1.18875e-06	709	6.88653e-05	4.8575	OK	No	-2.09732	0.00431	0.01789		No	4.4622	4.1519	1.42357	4.1519	4.1519		CR616309	AgilentProbeDB
644598	A_24_P372959	CCDC91	Homo sapiens coiled-coil domain containing 91 (CCDC91), mRNA [NM_018318]	NM_018318	-1.0944	0.22535	0.08046	-12.4279	1.19539e-06	710	6.91525e-05	-4.8564	OK	No	-1.6459	0.46342	0.00693		No	12.4279	0.01495	-4.20287	-66.8783	66.8783		CCDC91	AgilentProbeDB
668830	A_23_P139434	PRB2	Homo sapiens proline-rich protein BstNI subfamily 2 (PRB2), mRNA [NM_006248]	NM_006248	-1.09161	0.22492	0.08098	-12.3484	1.21468e-06	711	7.01696e-05	-4.85323	OK	No	-2.12811	0.03661	0.00308		No	12.3484	0.08406	-2.47627	-11.8969	11.8969		PRB2	AgilentProbeDB
677082	A_23_P384663	MPP7	Homo sapiens membrane protein, palmitoylated 7 (MAGUK p55 subfamily member 7) (MPP7), mRNA [NM_173496]	NM_173496	-1.19399	0.24602	0.06398	-15.631	1.2152e-06	712	7.0101e-05	-4.85314	OK	No	-2.22433	0.03365	0.00228		No	15.631	0.06771	-2.69255	-14.7693	14.7693		MPP7	AgilentProbeDB
668336	A_24_P535380	AK025323	Homo sapiens cDNA: FLJ21670 fis, clone COL09010. [AK025323]	AK025323	-1.05302	0.21705	0.08851	-11.2986	1.22451e-06	713	7.0539e-05	-4.85163	OK	No	-2.26196	0.02502	0.00287		No	11.2986	0.11472	-2.16523	-8.71659	8.71659		AK025323	AgilentProbeDB
652526	A_23_P49021	WDR61	Homo sapiens WD repeat domain 61 (WDR61), mRNA [NM_025234]	NM_025234	-1.24765	0.25741	0.05654	-17.6869	1.25394e-06	714	7.21332e-05	-4.84692	OK	No	-2.2734	0.03294	0.0021		No	17.6869	0.06386	-2.75112	-15.6601	15.6601		WDR61	AgilentProbeDB
655123	A_23_P372771	C15orf17	Homo sapiens chromosome 15 open reading frame 17 (C15orf17), mRNA [NM_020447]	AK000005	-1.70046	0.35091	0.01993	-50.172	1.26077e-06	715	7.24246e-05	-4.84584	OK	No	-2.11123	0.14315	0.00251		No	50.172	0.01754	-4.04304	-56.9995	56.9995		C15orf17	AgilentProbeDB
671176	A_24_P248255	AF116642	Homo sapiens PRO1618 mRNA, complete cds. [AF116642]	AF116642	1.13986	0.23541	13.7995	13.7995	1.28455e-06	716	7.36876e-05	4.84213	OK	No	-1.98792	0.00736	0.12075		No	13.7995	16.4136	2.79811	16.4136	16.4136		AF116642	AgilentProbeDB
657446	A_24_P256337	ZNF644	Homo sapiens zinc finger protein 644 (ZNF644), transcript variant 1, mRNA [NM_201269]	NM_201269	-1.1374	0.23492	0.07288	-13.7216	1.28735e-06	717	7.37452e-05	-4.8417	OK	No	-2.03534	0.06413	0.00243		No	13.7216	0.0379	-3.27282	-26.3856	26.3856		ZNF644	AgilentProbeDB
655580	A_23_P301877	MED27	Homo sapiens mediator complex subunit 27 (MED27), mRNA [NM_004269]	NM_004269	-1.45256	0.30011	0.03527	-28.3507	1.29794e-06	718	7.42483e-05	-4.84007	OK	No	-1.85452	0.24644	0.00319		No	28.3507	0.01293	-4.34813	-77.334	77.334		MED27	AgilentProbeDB
659030	A_23_P28688	CPSF3	Homo sapiens cleavage and polyadenylation specific factor 3, 73kDa (CPSF3), mRNA [NM_016207]	NM_016207	-1.68868	0.349	0.02048	-48.8287	1.30777e-06	719	7.47066e-05	-4.83857	OK	No	-2.10738	0.14601	0.00247		No	48.8287	0.01694	-4.0779	-59.0212	59.0212		CPSF3	AgilentProbeDB
652362	A_24_P333802	MAGT1	Homo sapiens magnesium transporter 1 (MAGT1), mRNA [NM_032121]	NM_032121	-1.09898	0.22714	0.07962	-12.5597	1.30873e-06	720	7.46576e-05	-4.83842	OK	No	-2.15352	0.03826	0.00271		No	12.5597	0.07084	-2.64739	-14.1172	14.1172		MAGT1	AgilentProbeDB
644787	A_23_P98042	A_23_P98042	Unknown		-1.17258	0.24255	0.06721	-14.8792	1.33548e-06	721	7.60779e-05	-4.8344	OK	No	-2.24018	0.03149	0.00255		No	14.8792	0.08085	-2.51515	-12.3684	12.3684			AgilentProbeDB
671435	A_24_P245298	TNFSF12	Homo sapiens tumor necrosis factor (ligand) superfamily, member 12 (TNFSF12), mRNA [NM_003809]	NM_003809	-1.01477	0.20991	0.09666	-10.3458	1.33603e-06	722	7.60038e-05	-4.83432	OK	No	-2.27301	0.02073	0.00211		No	10.3458	0.1017	-2.28578	-9.83332	9.83332		TNFSF12	AgilentProbeDB
678949	A_24_P927254	A_24_P927254	Unknown		-1.12062	0.23186	0.07575	-13.2013	1.34312e-06	723	7.63015e-05	-4.83326	OK	No	-2.12148	0.03955	0.00317		No	13.2013	0.08023	-2.52288	-12.4644	12.4644			AgilentProbeDB
648127	A_23_P90845	TIA1	Homo sapiens TIA1 cytotoxic granule-associated RNA binding protein (TIA1), transcript variant 2, mRNA [NM_022173]	NM_022173	-1.47794	0.30579	0.03327	-30.0566	1.34391e-06	724	7.62409e-05	-4.83315	OK	No	-2.20431	0.06433	0.00242		No	30.0566	0.03765	-3.2793	-26.5571	26.5571		TIA1	AgilentProbeDB
642102	A_24_P67378	BZW1P1	PREDICTED: Homo sapiens misc_RNA (LOC391592), miscRNA [XR_017648]		-1.21256	0.25091	0.0613	-16.314	1.34694e-06	725	7.63074e-05	-4.8327	OK	No	-0.73886	1.18176	0.04242		No	16.314	0.03589	-3.32722	-27.8608	27.8608		BZW1P1	AgilentProbeDB
658290	A_23_P372946	TM4SF19	Homo sapiens transmembrane 4 L six family member 19 (TM4SF19), mRNA [NM_138461]	NM_138461	-1.02997	0.21334	0.09333	-10.7144	1.3802e-06	726	7.8084e-05	-4.82784	OK	No	-2.25725	0.02411	0.00254		No	10.7144	0.10544	-2.24962	-9.48412	9.48412		TM4SF19	AgilentProbeDB
650421	A_24_P333421	ZNF862	Homo sapiens zinc finger protein 862 (ZNF862), mRNA [NM_001099220]	AB011115	-1.34861	0.27938	0.04481	-22.3157	1.38487e-06	727	7.82404e-05	-4.82717	OK	No	-2.11807	0.07953	0.00218		No	22.3157	0.02743	-3.59616	-36.4579	36.4579		ZNF862	AgilentProbeDB
640938	A_24_P377065	ARL8B	Homo sapiens ADP-ribosylation factor-like 8B (ARL8B), mRNA [NM_018184]	NM_018184	-1.1998	0.2486	0.06312	-15.8417	1.39153e-06	728	7.85087e-05	-4.82621	OK	No	-2.21453	0.04256	0.00215		No	15.8417	0.05054	-2.98503	-19.7871	19.7871		ARL8B	AgilentProbeDB
675431	A_24_P931139	THC2549122	AI761615 wg66e09.x1 Soares_NSF_F8_9W_OT_PA_P_S1 Homo sapiens cDNA clone IMAGE:2370088 3', mRNA sequence [AI761615]	AI761615	-1.24673	0.25848	0.05666	-17.6496	1.41159e-06	729	7.95312e-05	-4.82336	OK	No	-1.97523	0.06999	0.00356		No	17.6496	0.05094	-2.97719	-19.6325	19.6325		THC2549122	AgilentProbeDB
678701	A_23_P48198	GLT8D2	Homo sapiens glycosyltransferase 8 domain containing 2 (GLT8D2), mRNA [NM_031302]	NM_031302	-1.18146	0.24497	0.06585	-15.1867	1.41428e-06	730	7.95736e-05	-4.82298	OK	No	-2.1266	0.1676	0.00375		No	15.1867	0.0224	-3.79889	-44.6514	44.6514		GLT8D2	AgilentProbeDB
673632	A_23_P15113	ARHGAP17	Homo sapiens Rho GTPase activating protein 17 (ARHGAP17), transcript variant 1, mRNA [NM_001006634]	NM_001006634	-0.62045	0.12867	0.23963	-4.17304	1.42016e-06	731	7.97951e-05	-4.82215	OK	No	-0.31962	1.17062	0.23051		No	4.17304	0.19691	-1.62498	-5.07834	5.07834		ARHGAP17	AgilentProbeDB
678150	A_23_P373799	CWC22	Homo sapiens CWC22 spliceosome-associated protein homolog (S. cerevisiae) (CWC22), mRNA [NM_020943]	NM_020943	-1.3334	0.27654	0.04641	-21.5476	1.423e-06	732	7.98455e-05	-4.82176	OK	No	-2.25283	0.04461	0.00213		No	21.5476	0.04775	-3.04185	-20.9439	20.9439		CWC22	AgilentProbeDB
673669	A_24_P417460	SFMBT2	Homo sapiens Scm-like with four mbt domains 2 (SFMBT2), mRNA [NM_001029880]	NM_001029880	-1.26298	0.26208	0.05458	-18.3223	1.44294e-06	733	8.08539e-05	-4.81898	OK	No	-1.60919	0.80917	0.00468		No	18.3223	0.00578	-5.15264	-172.887	172.887		SFMBT2	AgilentProbeDB
641599	A_32_P230138	THC2507435	ALU7_HUMAN (P39194) Alu subfamily SQ sequence contamination warning entry, partial (5%) [THC2507435]	CA431053	-1.53844	0.31926	0.02894	-34.5492	1.44437e-06	734	8.08237e-05	-4.81878	OK	No	-2.21526	0.07473	0.00233		No	34.5492	0.03119	-3.46777	-32.0652	32.0652		THC2507435	AgilentProbeDB
644390	A_24_P750159	AK027179	Homo sapiens cDNA: FLJ23526 fis, clone LNG05662, highly similar to HSATFA Human mRNA for ATF-a transcription factor. [AK027179]	AK027179	-1.39298	0.28917	0.04046	-24.7163	1.45589e-06	735	8.13575e-05	-4.8172	OK	No	-1.89601	0.14752	0.0039		No	24.7163	0.02645	-3.63236	-37.8018	37.8018		AK027179	AgilentProbeDB
648386	A_24_P194503	PHKA1	Homo sapiens phosphorylase kinase, alpha 1 (muscle) (PHKA1), transcript variant 1, mRNA [NM_002637]	BX647542	0.76459	0.15877	5.81548	5.81548	1.46771e-06	736	8.19066e-05	4.81558	OK	No	-1.96478	0.0053	0.02906		No	5.81548	5.48512	1.70204	5.48512	5.48512		PHKA1	AgilentProbeDB
680749	A_24_P917833	TMED10	Homo sapiens transmembrane emp24-like trafficking protein 10 (yeast) (TMED10), mRNA [NM_006827]	NM_006827	-1.38048	0.28674	0.04164	-24.0151	1.47611e-06	737	8.22636e-05	-4.81444	OK	No	-1.74303	0.23715	0.00308		No	24.0151	0.01297	-4.34504	-77.0949	77.0949		TMED10	AgilentProbeDB
672554	A_32_P95223	FDPSL2A	Homo sapiens MGC44478 (FDPSL2A), non-coding RNA [NR_003262]	BC050292	-1.21126	0.25163	0.06148	-16.2653	1.4823e-06	738	8.24966e-05	-4.81361	OK	No	-1.17587	0.43613	0.01885		No	16.2653	0.04323	-3.14133	-23.1347	23.1347		FDPSL2A	AgilentProbeDB
640740	A_24_P612890	A_24_P612890	Unknown		-0.98097	0.20391	0.10448	-9.57122	1.50287e-06	739	8.35283e-05	-4.81085	OK	No	-2.3333	0.01786	0.00232		No	9.57122	0.12964	-2.04303	-7.71395	7.71395			AgilentProbeDB
662896	A_24_P222147	C1orf131	Homo sapiens cDNA FLJ30562 fis, clone BRAWH2004731. [AK055124]	AK055124	-1.39116	0.28919	0.04063	-24.6125	1.50513e-06	740	8.35408e-05	-4.81055	OK	No	-2.26943	0.04554	0.00215		No	24.6125	0.04716	-3.0542	-21.2041	21.2041		C1orf131	AgilentProbeDB
656074	A_24_P923757	ATF7IP	Homo sapiens activating transcription factor 7 interacting protein (ATF7IP), mRNA [NM_018179]	NM_018179	-1.72597	0.35898	0.01879	-53.2072	1.52433e-06	741	8.44923e-05	-4.80802	OK	No	-2.03818	0.16564	0.003		No	53.2072	0.0181	-4.01161	-55.2359	55.2359		ATF7IP	AgilentProbeDB
651961	A_32_P177097	ZNF557	Homo sapiens zinc finger protein 557 (ZNF557), transcript variant 1, mRNA [NM_024341]		-1.19062	0.24781	0.06447	-15.5103	1.55094e-06	742	8.58514e-05	-4.80456	OK	No	-2.07149	0.05241	0.00299		No	15.5103	0.05713	-2.86239	-17.5033	17.5033		ZNF557	AgilentProbeDB
659567	A_32_P62508	AA610484	AA610484 np97d12.s1 NCI_CGAP_Lu1 Homo sapiens cDNA clone IMAGE:1142327 3' similar to WP:C06A6.5 CE03943 ;, mRNA sequence [AA610484]	AA610484	-1.59409	0.33179	0.02546	-39.2724	1.55168e-06	743	8.57768e-05	-4.80446	OK	No	-2.17417	0.08314	0.00225		No	39.2724	0.02708	-3.60883	-36.9228	36.9228		AA610484	AgilentProbeDB
679785	A_24_P136758	SAMD4B	Homo sapiens sterile alpha motif domain containing 4B (SAMD4B), mRNA [NM_018028]	NM_018028	-0.97002	0.20197	0.10715	-9.33307	1.56374e-06	744	8.63273e-05	-4.80291	OK	No	-2.40747	0.01521	0.00212		No	9.33307	0.13948	-1.96984	-7.16955	7.16955		SAMD4B	AgilentProbeDB
644108	A_32_P122639	AW029229	AW029229 wx07f08.x1 NCI_CGAP_Gas4 Homo sapiens cDNA clone IMAGE:2542983 3', mRNA sequence [AW029229]	AW029229	-1.32402	0.2758	0.04742	-21.0871	1.58156e-06	745	8.71938e-05	-4.80064	OK	No	-1.98475	0.07963	0.00258		No	21.0871	0.03238	-3.43014	-30.8809	30.8809		AW029229	AgilentProbeDB
666613	A_24_P669443	THC2520630	Unknown		-1.6019	0.3337	0.02501	-39.9854	1.58324e-06	746	8.71695e-05	-4.80043	OK	No	-2.18948	0.10221	0.00221		No	39.9854	0.0216	-3.83513	-46.2995	46.2995		THC2520630	AgilentProbeDB
653707	A_23_P99253	LIN7A	Homo sapiens lin-7 homolog A (C. elegans) (LIN7A), mRNA [NM_004664]	NM_004664	1.60438	0.33429	40.214	40.214	1.59198e-06	747	8.75333e-05	4.79933	OK	No	-2.04411	0.00257	0.49941		No	40.214	194.266	5.26923	194.266	194.266		LIN7A	AgilentProbeDB
659671	A_32_P68443	BE714307	BE714307 PM4-HT0723-010600-001-h11 HT0723 Homo sapiens cDNA, mRNA sequence [BE714307]	BE714307	-1.0094	0.21034	0.09786	-10.2187	1.59571e-06	748	8.76211e-05	-4.79886	OK	No	-2.23335	0.0236	0.00267		No	10.2187	0.11327	-2.17795	-8.8282	8.8282		BE714307	AgilentProbeDB
654959	A_24_P910948	AW192569	xl46g04.x1 NCI_CGAP_Pan1 Homo sapiens cDNA clone IMAGE:2677782 3' similar to contains Alu repetitive element;, mRNA sequence [AW192569]	AW192569	-1.12036	0.23348	0.07579	-13.1936	1.5981e-06	749	8.76352e-05	-4.79856	OK	No	-2.30678	0.0226	0.00214		No	13.1936	0.09478	-2.3562	-10.5508	10.5508		AW192569	AgilentProbeDB
647222	A_24_P283320	PCMT1	Homo sapiens protein-L-isoaspartate (D-aspartate) O-methyltransferase (PCMT1), mRNA [NM_005389]	NM_005389	-1.28255	0.26736	0.05217	-19.1668	1.60957e-06	750	8.81465e-05	-4.79713	OK	No	-2.1711	0.04844	0.00223		No	19.1668	0.046	-3.07916	-21.7402	21.7402		PCMT1	AgilentProbeDB
650613	A_32_P35800	KIAA0947	Homo sapiens KIAA0947 protein (KIAA0947), mRNA [NM_015325]	AB023164	-1.04004	0.21692	0.09119	-10.9657	1.63085e-06	751	8.91929e-05	-4.7945	OK	No	-2.30431	0.02175	0.00219		No	10.9657	0.10072	-2.29541	-9.92853	9.92853		KIAA0947	AgilentProbeDB
661819	A_24_P548966	ENST00000371655	Unknown		-1.22083	0.25465	0.06014	-16.6275	1.63361e-06	752	8.92251e-05	-4.79416	OK	No	-2.30644	0.03021	0.00228		No	16.6275	0.07554	-2.58313	-13.2385	13.2385			AgilentProbeDB
669354	A_23_P139312	DHFRL1	Homo sapiens dihydrofolate reductase-like 1 (DHFRL1), mRNA [NM_176815]	NM_176815	-1.06746	0.22286	0.08561	-11.6804	1.66976e-06	753	9.10784e-05	-4.78977	OK	No	-2.22179	0.02803	0.00229		No	11.6804	0.08173	-2.5043	-12.235	12.235		DHFRL1	AgilentProbeDB
667089	A_23_P131924	ADRA1D	Homo sapiens adrenergic, alpha-1D-, receptor (ADRA1D), mRNA [NM_000678]	NM_000678	0.37157	0.07763	2.35271	2.35271	1.69543e-06	754	9.2356e-05	4.7867	OK	No	-0.54748	0.20307	0.44218		No	2.35271	2.17745	0.77816	2.17745	2.17745		ADRA1D	AgilentProbeDB
650352	A_23_P137715	POGK	Homo sapiens pogo transposable element with KRAB domain (POGK), mRNA [NM_017542]	NM_017542	-1.7243	0.36038	0.01887	-53.0033	1.71296e-06	755	9.31873e-05	-4.78464	OK	No	-2.08007	0.13327	0.0026		No	53.0033	0.01954	-3.93508	-51.1663	51.1663		POGK	AgilentProbeDB
674743	A_23_P65615	GTF2A1	Homo sapiens general transcription factor IIA, 1, 19/37kDa (GTF2A1), transcript variant 1, mRNA [NM_015859]	NM_015859	-1.25074	0.26148	0.05614	-17.8133	1.72459e-06	756	9.36959e-05	-4.78328	OK	No	-2.17541	0.05284	0.00222		No	17.8133	0.04202	-3.16952	-23.796	23.796		GTF2A1	AgilentProbeDB
675395	A_23_P89841	A_23_P89841	Unknown		-1.35073	0.28277	0.04459	-22.4246	1.78074e-06	757	9.66187e-05	-4.77684	OK	No	-2.04778	0.09018	0.00218		No	22.4246	0.0242	-3.72156	-41.3287	41.3287			AgilentProbeDB
662111	A_32_P167352	THC2513935	BF762673 CM0-CS0042-201000-604-b04 CS0042 Homo sapiens cDNA, mRNA sequence [BF762673]	BF762673	-1.0015	0.2097	0.09965	-10.0347	1.78994e-06	758	9.69897e-05	-4.7758	OK	No	-2.31142	0.01992	0.00256		No	10.0347	0.12832	-2.05326	-7.79328	7.79328		THC2513935	AgilentProbeDB
660774	A_23_P256047	ANKRD5	Homo sapiens ankyrin repeat domain 5 (ANKRD5), transcript variant 1, mRNA [NM_022096]	NM_022096	-0.96568	0.20224	0.10822	-9.24007	1.79808e-06	759	9.73024e-05	-4.77489	OK	No	-2.37899	0.01458	0.00225		No	9.24007	0.15405	-1.87049	-6.49145	6.49145		ANKRD5	AgilentProbeDB
678302	A_23_P24215	TBC1D12	Homo sapiens TBC1 domain family, member 12 (TBC1D12), mRNA [NM_015188]	AJ404330	-1.27157	0.26633	0.05351	-18.6883	1.80209e-06	760	9.73911e-05	-4.77444	OK	No	-1.96063	0.08246	0.00363		No	18.6883	0.04406	-3.1222	-22.6962	22.6962		TBC1D12	AgilentProbeDB
643438	A_24_P153215	AL601841	AL601841 DKFZp313J067_r1 313 (synonym: hlcc2) Homo sapiens cDNA clone DKFZp313J067 5', mRNA sequence [AL601841]	AL601841	-1.16722	0.2446	0.06804	-14.6966	1.82479e-06	761	9.84883e-05	-4.77192	OK	No	-2.22182	0.03573	0.00224		No	14.6966	0.06275	-2.76855	-15.9355	15.9355		AL601841	AgilentProbeDB
674722	A_24_P156049	SLC39A6	Homo sapiens solute carrier family 39 (zinc transporter), member 6 (SLC39A6), transcript variant 1, mRNA [NM_012319]	NM_012319	-1.3462	0.28212	0.04506	-22.1922	1.82623e-06	762	9.84367e-05	-4.77176	OK	No	-1.90179	0.10931	0.00407		No	22.1922	0.03724	-3.29037	-26.8528	26.8528		SLC39A6	AgilentProbeDB
657807	A_24_P849245	THC2693729	Q8R134_MOUSE (Q8R134) Pb1 protein (Fragment), partial (5%) [THC2693729]		-1.45059	0.30417	0.03543	-28.2223	1.85107e-06	763	9.96448e-05	-4.76904	OK	No	-1.88214	0.14259	0.00374		No	28.2223	0.02626	-3.63965	-38.0785	38.0785		THC2693729	AgilentProbeDB
642259	A_24_P85181	ZFYVE20	Homo sapiens zinc finger, FYVE domain containing 20 (ZFYVE20), mRNA [NM_022340]	NM_022340	-1.33555	0.28007	0.04618	-21.6546	1.85469e-06	764	9.9709e-05	-4.76864	OK	No	-2.10961	0.0641	0.00238		No	21.6546	0.03718	-3.29189	-26.8937	26.8937		ZFYVE20	AgilentProbeDB
651387	A_24_P923998	THC2432929	Unknown		-1.14658	0.24048	0.07135	-14.0145	1.86198e-06	765	9.99701e-05	-4.76785	OK	No	-2.30091	0.02544	0.00247		No	14.0145	0.0971	-2.33206	-10.2992	10.2992			AgilentProbeDB
664352	A_23_P22232	KLRC2	Homo sapiens killer cell lectin-like receptor subfamily C, member 2 (KLRC2), mRNA [NM_002260]	NM_002260	-1.52682	0.32034	0.02973	-33.6375	1.87713e-06	766	0.000100652	-4.76622	OK	No	-1.374	0.70759	0.00507		No	33.6375	0.00716	-4.93855	-139.568	139.568		KLRC2	AgilentProbeDB
667291	A_24_P229199	ATPAF1	Homo sapiens ATP synthase mitochondrial F1 complex assembly factor 1 (ATPAF1), nuclear gene encoding mitochondrial protein, transcript variant 1, mRNA [NM_022745]	NM_022745	-1.19758	0.25137	0.06345	-15.7607	1.89573e-06	767	0.000101517	-4.76423	OK	No	-1.71057	0.12338	0.00577		No	15.7607	0.04674	-3.06321	-21.3961	21.3961		ATPAF1	AgilentProbeDB
646391	A_24_P153831	CTNNA3	Homo sapiens catenin (cadherin-associated protein), alpha 3, mRNA (cDNA clone IMAGE:4823848), complete cds. [BC022004]	BC022004	-1.49642	0.3141	0.03188	-31.3635	1.89696e-06	768	0.00010145	-4.7641	OK	No	-2.20379	0.06768	0.00231		No	31.3635	0.03408	-3.37896	-29.3402	29.3402		CTNNA3	AgilentProbeDB
663034	A_24_P40968	MGA	Homo sapiens MAX gene associated (MGA), mRNA [NM_001080541]	AK056470	-1.25609	0.2637	0.05545	-18.0341	1.90366e-06	769	0.000101676	-4.76339	OK	No	-1.91403	0.09045	0.00294		No	18.0341	0.03252	-3.42586	-30.749	30.749		MGA	AgilentProbeDB
656496	A_24_P39508	CMTM3	Homo sapiens CKLF-like MARVEL transmembrane domain containing 3 (CMTM3), transcript variant 1, mRNA [NM_144601]	NM_144601	-1.62919	0.34206	0.02349	-42.5783	1.90791e-06	770	0.000101771	-4.76294	OK	No	-2.17909	0.10259	0.00219		No	42.5783	0.02132	-3.84819	-46.9079	46.9079		CMTM3	AgilentProbeDB
656690	A_23_P206228	VPS13C	Homo sapiens vacuolar protein sorting 13 homolog C (S. cerevisiae) (VPS13C), transcript variant 2A, mRNA [NM_020821]	NM_017684	-1.12042	0.23526	0.07578	-13.1954	1.91304e-06	771	0.000101912	-4.7624	OK	No	-2.02466	0.05048	0.00314		No	13.1954	0.06226	-2.77648	-16.0624	16.0624		VPS13C	AgilentProbeDB
680156	A_32_P790284	KATNAL2	Homo sapiens katanin p60 subunit A-like 2 (KATNAL2), mRNA [NM_031303]	NM_031303	-1.47188	0.30907	0.03374	-29.6398	1.91358e-06	772	0.000101809	-4.76234	OK	No	-2.17917	0.07002	0.00251		No	29.6398	0.03586	-3.32824	-27.8892	27.8892		KATNAL2	AgilentProbeDB
647567	A_24_P17077	MED13	Homo sapiens mediator complex subunit 13 (MED13), mRNA [NM_005121]	NM_005121	-0.55108	0.11579	0.28114	-3.55694	1.94337e-06	773	0.00010326	-4.75923	OK	No	-0.95914	0.24329	0.0562		No	3.55694	0.23099	-1.46539	-4.32922	4.32922		MED13	AgilentProbeDB
677704	A_23_P138025	GPN2	Homo sapiens GPN-loop GTPase 2 (GPN2), mRNA [NM_018066]	NM_018066	-0.54979	0.11553	0.28197	-3.54643	1.94712e-06	774	0.000103326	-4.75884	OK	No	-0.22431	1.35158	0.2939		No	3.54643	0.21745	-1.52577	-4.5987	4.5987		GPN2	AgilentProbeDB
674910	A_23_P35205	RCAN3	Calcipressin-3 (Regulator of calcineurin 3)(Down syndrome candidate region 1-like protein 2)(Myocyte-enriched calcineurin-interacting protein 3)(MCIP3) [Source:UniProtKB/Swiss-Prot;Acc:Q9UKA8] [ENST00000374395]	BC035854	-0.81737	0.17176	0.15228	-6.567	1.94787e-06	775	0.000103232	-4.75876	OK	No	-2.18449	0.02001	0.00331		No	6.567	0.16534	-1.79976	-6.04819	6.04819		RCAN3	AgilentProbeDB
656966	A_23_P142380	AKAP8	Homo sapiens A kinase (PRKA) anchor protein 8 (AKAP8), mRNA [NM_005858]	NM_005858	-1.65319	0.34745	0.02222	-44.9978	1.95455e-06	776	0.000103453	-4.75807	OK	No	-1.66489	0.45888	0.00407		No	44.9978	0.00887	-4.72526	-112.76	112.76		AKAP8	AgilentProbeDB
675051	A_24_P189516	ACADSB	Homo sapiens acyl-Coenzyme A dehydrogenase, short/branched chain (ACADSB), nuclear gene encoding mitochondrial protein, mRNA [NM_001609]	NM_001609	-1.1346	0.23846	0.07335	-13.6334	1.95524e-06	777	0.000103356	-4.758	OK	No	-2.22283	0.0381	0.0022		No	13.6334	0.05786	-2.84972	-17.283	17.283		ACADSB	AgilentProbeDB
647881	A_32_P205859	RAB43	Homo sapiens RAB43, member RAS oncogene family (RAB43), mRNA [NM_198490]	NM_198490	-1.00323	0.21095	0.09926	-10.0747	1.97773e-06	778	0.00010441	-4.75569	OK	No	-1.96573	0.04721	0.00415		No	10.0747	0.08795	-2.43095	-11.3697	11.3697		RAB43	AgilentProbeDB
671085	A_24_P246173	MYO9B	Homo sapiens myosin IXB (MYO9B), transcript variant 1, mRNA [NM_004145]	NM_004145	-1.33439	0.28063	0.0463	-21.597	1.98428e-06	779	0.000104622	-4.75502	OK	No	-2.02632	0.09657	0.00229		No	21.597	0.02374	-3.74042	-42.1157	42.1157		MYO9B	AgilentProbeDB
659969	A_24_P942528	AW089125	AW089125 xc80f03.x1 NCI_CGAP_Brn35 Homo sapiens cDNA clone IMAGE:2590589 3', mRNA sequence [AW089125]	AW089125	-1.41363	0.29736	0.03858	-25.9194	1.99576e-06	780	0.000105092	-4.75385	OK	No	-2.20381	0.05579	0.00214		No	25.9194	0.03844	-3.25872	-26.0161	26.0161		AW089125	AgilentProbeDB
640871	A_23_P140705	C15orf23	Homo sapiens chromosome 15 open reading frame 23 (C15orf23), transcript variant 2, mRNA [NM_001142761]	BC004543	-1.14258	0.24036	0.07201	-13.8862	1.99717e-06	781	0.000105032	-4.75371	OK	No	-2.34399	0.03059	0.00305		No	13.8862	0.09982	-2.30438	-10.0179	10.0179		C15orf23	AgilentProbeDB
652597	A_23_P318348	C19orf34	Homo sapiens chromosome 19 open reading frame 34 (C19orf34), mRNA [NM_152771]	NM_152771	0.85786	0.18061	7.20878	7.20878	2.03488e-06	782	0.000106878	4.74993	OK	No	-1.47376	0.01422	0.13206		No	7.20878	9.28754	2.22867	9.28754	9.28754		C19orf34	AgilentProbeDB
655374	A_23_P394166	CNOT7	Homo sapiens CCR4-NOT transcription complex, subunit 7 (CNOT7), transcript variant 1, mRNA [NM_013354]	NM_013354	-1.51208	0.31853	0.03076	-32.5144	2.06376e-06	783	0.000108256	-4.74708	OK	No	-1.7094	0.34845	0.00518		No	32.5144	0.01486	-4.20878	-67.2743	67.2743		CNOT7	AgilentProbeDB
664880	A_23_P166087	RASSF2	Homo sapiens Ras association (RalGDS/AF-6) domain family member 2 (RASSF2), transcript variant 1, mRNA [NM_014737]	NM_014737	-0.76443	0.16112	0.17202	-5.81333	2.0893e-06	784	0.000109456	-4.74459	OK	No	-1.35744	1.41185	0.08406		No	5.81333	0.05954	-2.82112	-16.7957	16.7957		RASSF2	AgilentProbeDB
676877	A_24_P78153	GTF3C4	Homo sapiens general transcription factor IIIC, polypeptide 4, 90kDa (GTF3C4), mRNA [NM_012204]	AK027509	-1.05657	0.22269	0.08779	-11.3912	2.09028e-06	785	0.000109368	-4.74449	OK	No	-2.18203	0.02996	0.00222		No	11.3912	0.07397	-2.60408	-13.5188	13.5188		GTF3C4	AgilentProbeDB
672094	A_23_P133000	NBLA00301	Homo sapiens neuroblastoma cDNA, clone:Nbla00301, full insert sequence. [AB075501]	AB075501	0.60263	0.12706	4.00522	4.00522	2.10846e-06	786	0.000110179	4.74274	OK	No	-2.15071	0.00403	0.01472		No	4.00522	3.65665	1.29655	3.65665	3.65665		NBLA00301	AgilentProbeDB
677915	A_24_P247774	AK023947	Homo sapiens cDNA FLJ13885 fis, clone THYRO1001541. [AK023947]	AK023947	1.49158	0.31452	31.0156	31.0156	2.1124e-06	787	0.000110245	4.74236	OK	No	-2.06206	0.00272	0.0923		No	31.0156	33.9831	3.52586	33.9831	33.9831		AK023947	AgilentProbeDB
681022	A_32_P117812	LYSMD4	Homo sapiens mRNA; cDNA DKFZp779J2370 (from clone DKFZp779J2370). [BX640928]	BX640928	-1.21618	0.25654	0.06079	-16.4505	2.12946e-06	788	0.000110994	-4.74073	OK	No	-2.13618	0.0445	0.0027		No	16.4505	0.06059	-2.80354	-16.5031	16.5031		LYSMD4	AgilentProbeDB
680458	A_23_P75325	SGPL1	Homo sapiens sphingosine-1-phosphate lyase 1 (SGPL1), mRNA [NM_003901]	NM_003901	-0.85297	0.1801	0.14029	-7.12809	2.17772e-06	789	0.000113366	-4.73619	OK	No	-2.2983	0.01628	0.0025		No	7.12809	0.15383	-1.87189	-6.5006	6.5006		SGPL1	AgilentProbeDB
663886	A_23_P155265	ASB14	Homo sapiens ankyrin repeat and SOCS box-containing 14 (ASB14), transcript variant 2, mRNA [NM_130387]	NM_130387	-1.43371	0.30273	0.03684	-27.1464	2.1799e-06	790	0.000113335	-4.73599	OK	No	-2.06755	0.09195	0.00223		No	27.1464	0.02421	-3.72079	-41.2972	41.2972		ASB14	AgilentProbeDB
648415	A_24_P408772	NAMPT	Homo sapiens nicotinamide phosphoribosyltransferase (NAMPT), mRNA [NM_005746]	NM_182790	-1.06276	0.22453	0.08654	-11.5547	2.21018e-06	791	0.000114765	-4.73319	OK	No	-0.90734	0.63601	0.03683		No	11.5547	0.0579	-2.84901	-17.2706	17.2706		NAMPT	AgilentProbeDB
678529	A_32_P129772	AF130099	Homo sapiens clone FLC1464 PRO3102 mRNA, complete cds. [AF130099]	AF130099	-1.22408	0.25869	0.05969	-16.7526	2.22398e-06	792	0.000115335	-4.73193	OK	No	-2.19816	0.04437	0.00225		No	16.7526	0.05066	-2.9826	-19.7391	19.7391		AF130099	AgilentProbeDB
649487	A_24_P147263	USP31	Homo sapiens ubiquitin specific peptidase 31 (USP31), mRNA [NM_020718]	AB033029	-0.70147	0.14834	0.19885	-5.02885	2.25754e-06	793	0.000116928	-4.72889	OK	No	-2.33615	0.0114	0.00244		No	5.02885	0.21396	-1.54198	-4.67382	4.67382		USP31	AgilentProbeDB
663863	A_32_P234485	A_32_P234485	Unknown		-1.27452	0.26957	0.05315	-18.8157	2.26698e-06	794	0.000117269	-4.72804	OK	No	-0.51143	2.87125	0.06416		No	18.8157	0.02235	-3.80108	-44.7493	44.7493			AgilentProbeDB
641608	A_24_P757370	THC2533088	Unknown		-1.00932	0.21351	0.09788	-10.217	2.27538e-06	795	0.000117556	-4.72729	OK	No	-2.23285	0.02493	0.00244		No	10.217	0.09793	-2.32355	-10.2118	10.2118		THC2533088	AgilentProbeDB
641121	A_23_P143016	ARID5A	Homo sapiens AT rich interactive domain 5A (MRF1-like) (ARID5A), mRNA [NM_212481]	NM_006673	-0.72546	0.15351	0.18817	-5.31447	2.29359e-06	796	0.000118348	-4.72567	OK	No	0.15825	4.14545	0.6048		No	5.31447	0.14589	-1.92488	-6.8543	6.8543		ARID5A	AgilentProbeDB
642532	A_23_P76690	UCHL3	Homo sapiens ubiquitin carboxyl-terminal esterase L3 (ubiquitin thiolesterase) (UCHL3), mRNA [NM_006002]	NM_006002	-1.32302	0.28008	0.04753	-21.0387	2.31585e-06	797	0.000119346	-4.72371	OK	No	-1.93665	0.09987	0.00369		No	21.0387	0.0369	-3.29952	-27.0997	27.0997		UCHL3	AgilentProbeDB
662786	A_32_P116606	LIX1	Homo sapiens Lix1 homolog (chicken) (LIX1), mRNA [NM_153234]	NM_153234	-1.12437	0.23825	0.0751	-13.316	2.36763e-06	798	0.000121862	-4.71921	OK	No	-2.20227	0.03318	0.00333		No	13.316	0.1005	-2.2976	-9.9503	9.9503		LIX1	AgilentProbeDB
672427	A_32_P197585	AI719574	as92f01.x1 Barstead aorta HPLRB6 Homo sapiens cDNA clone IMAGE:2353081 3' similar to contains Alu repetitive element;contains element PTR7 repetitive element ;, mRNA sequence [AI719574]	AI719574	-1.72372	0.36531	0.01889	-52.9316	2.37643e-06	799	0.000122162	-4.71845	OK	No	-2.04978	0.28977	0.00254		No	52.9316	0.00876	-4.7371	-114.103	114.103		AI719574	AgilentProbeDB
642564	A_24_P926684	LOC100128180	PREDICTED: Homo sapiens hypothetical protein LOC100128180 (LOC100128180), mRNA [XM_001723629]		-1.64282	0.34836	0.02276	-43.936	2.40673e-06	800	0.000123565	-4.71588	OK	No	-2.14694	0.10981	0.00227		No	43.936	0.02064	-3.88055	-48.4507	48.4507		LOC100128180	AgilentProbeDB
653829	A_23_P501080	ZNF92	Homo sapiens zinc finger protein 92 (ZNF92), transcript variant 1, mRNA [NM_007139]	NM_007139	-1.21819	0.25845	0.06051	-16.5269	2.43524e-06	801	0.000124872	-4.71348	OK	No	-2.13147	0.04694	0.00302		No	16.5269	0.06431	-2.74402	-15.5493	15.5493		ZNF92	AgilentProbeDB
669528	A_23_P2366	NUDT4	Homo sapiens nudix (nucleoside diphosphate linked moiety X)-type motif 4 (NUDT4), transcript variant 2, mRNA [NM_199040]	NM_199040	-1.24552	0.26435	0.05682	-17.6004	2.45787e-06	802	0.000125875	-4.71159	OK	No	-2.01743	0.07807	0.003		No	17.6004	0.03837	-3.26046	-26.0615	26.0615		NUDT4	AgilentProbeDB
654927	A_23_P312181	TCEB2	Homo sapiens transcription elongation factor B (SIII), polypeptide 2 (18kDa, elongin B) (TCEB2), transcript variant 2, mRNA [NM_207013]	NM_207013	-0.5196	0.1103	0.30227	-3.30828	2.46571e-06	803	0.00012612	-4.71095	OK	No	0.3929	5.16798	1.38088		No	3.30828	0.2672	-1.31976	-3.74251	3.74251		TCEB2	AgilentProbeDB
650642	A_24_P928391	AF086179	Homo sapiens full length insert cDNA clone ZB96E04. [AF086179]	AF086179	-1.57304	0.334	0.02673	-37.4147	2.4812e-06	804	0.000126754	-4.70967	OK	No	-2.12981	0.32568	0.00212		No	37.4147	0.0065	-5.03533	-153.751	153.751		AF086179	AgilentProbeDB
674487	A_32_P128097	BX117034	BX117034 Soares retina N2b4HR Homo sapiens cDNA clone IMAGp998B10439, mRNA sequence [BX117034]	BM476468	-1.15528	0.24533	0.06994	-14.298	2.48909e-06	805	0.000126999	-4.70902	OK	No	-1.8605	0.09377	0.00561		No	14.298	0.05987	-2.81558	-16.7028	16.7028		BX117034	AgilentProbeDB
650148	A_24_P98914	PFKM	Homo sapiens phosphofructokinase, muscle (PFKM), mRNA [NM_000289]	NM_000289	-0.90642	0.19249	0.12405	-8.06155	2.49049e-06	806	0.000126913	-4.70891	OK	No	-2.30783	0.01603	0.00276		No	8.06155	0.17186	-1.76105	-5.81855	5.81855		PFKM	AgilentProbeDB
658684	A_32_P191417	AW276186	xr07c12.x1 NCI_CGAP_Lu28 Homo sapiens cDNA clone IMAGE:2759446 3' similar to gb:M24364 HLA CLASS II HISTOCOMPATIBILITY ANTIGEN, DQ(3) BETA CHAIN (HUMAN);, mRNA sequence [AW276186]	AW276186	-1.25246	0.26602	0.05592	-17.8838	2.49958e-06	807	0.000127218	-4.70816	OK	No	-1.99235	0.06722	0.00298		No	17.8838	0.04437	-3.11524	-22.5389	22.5389		AW276186	AgilentProbeDB
671260	A_24_P95273	SETX	Homo sapiens senataxin (SETX), mRNA [NM_015046]	NM_015046	-1.1335	0.24077	0.07354	-13.5987	2.5036e-06	808	0.000127265	-4.70784	OK	No	-2.05572	0.05033	0.00359		No	13.5987	0.07133	-2.64038	-14.0185	14.0185		SETX	AgilentProbeDB
657194	A_23_P206369	TMEM208	Homo sapiens transmembrane protein 208 (TMEM208), mRNA [NM_014187]	NM_014187	-1.07293	0.2279	0.08454	-11.8285	2.50369e-06	809	0.000127113	-4.70783	OK	No	-2.10316	0.03833	0.00347		No	11.8285	0.09048	-2.4026	-11.0519	11.0519		TMEM208	AgilentProbeDB
648892	A_24_P26342	BDP1	Homo sapiens B double prime 1, subunit of RNA polymerase III transcription initiation factor IIIB (BDP1), mRNA [NM_018429]	NM_018429	-1.06151	0.22552	0.08679	-11.5217	2.51447e-06	810	0.000127502	-4.70695	OK	No	-2.1003	0.04192	0.00329		No	11.5217	0.07838	-2.54614	-12.7577	12.7577		BDP1	AgilentProbeDB
645904	A_24_P115932	GPR44	Homo sapiens G protein-coupled receptor 44 (GPR44), mRNA [NM_004778]	NM_004778	0.70086	0.14891	5.02186	5.02186	2.51942e-06	811	0.000127596	4.70655	OK	No	-1.07998	0.04008	0.21371		No	5.02186	5.33222	1.67377	5.33222	5.33222		GPR44	AgilentProbeDB
644604	A_24_P175427	MRRF	Homo sapiens mitochondrial ribosome recycling factor (MRRF), nuclear gene encoding mitochondrial protein, transcript variant 2, mRNA [NM_199177]	NM_199177	-1.37575	0.29284	0.0421	-23.7546	2.62883e-06	812	0.000132973	-4.69787	OK	No	-2.08625	0.07613	0.00233		No	23.7546	0.03063	-3.48573	-32.6463	32.6463		MRRF	AgilentProbeDB
659495	A_32_P126023	THC2559380	ALU5_HUMAN (P39192) Alu subfamily SC sequence contamination warning entry, partial (9%) [THC2559380]	BM978417	-1.1718	0.24945	0.06733	-14.8524	2.63302e-06	813	0.000133021	-4.69755	OK	No	-2.09312	0.05773	0.00276		No	14.8524	0.04778	-3.0411	-20.9282	20.9282		THC2559380	AgilentProbeDB
667986	A_24_P290459	AF090902	Homo sapiens clone HQ0202 PRO0202 mRNA, partial cds. [AF090902]	AF090902	-1.39818	0.29773	0.03998	-25.0139	2.65085e-06	814	0.000133757	-4.69617	OK	No	-2.23005	0.05408	0.00247		No	25.0139	0.04561	-3.08759	-21.9242	21.9242		AF090902	AgilentProbeDB
676494	A_23_P135669	SLCO5A1	Homo sapiens solute carrier organic anion transporter family, member 5A1 (SLCO5A1), mRNA [NM_030958]	NM_030958	-1.26775	0.27	0.05398	-18.5248	2.66046e-06	815	0.000134077	-4.69543	OK	No	-1.79642	1.67154	0.00607		No	18.5248	0.00363	-5.6178	-275.283	275.283		SLCO5A1	AgilentProbeDB
646933	A_32_P84242	FAM169A	Homo sapiens family with sequence similarity 169, member A (FAM169A), mRNA [NM_015566]	CR936791	-1.19867	0.25544	0.06329	-15.8003	2.69919e-06	816	0.000135863	-4.69248	OK	No	-1.79156	0.19114	0.00401		No	15.8003	0.02099	-3.86368	-47.6404	47.6404		FAM169A	AgilentProbeDB
649146	A_24_P648176	LYRM5	Homo sapiens LYR motif containing 5 (LYRM5), mRNA [NM_001001660]	NM_001001660	-1.11034	0.23667	0.07756	-12.8926	2.71083e-06	817	0.000136281	-4.6916	OK	No	-2.2996	0.02338	0.00241		No	12.8926	0.10295	-2.27349	-9.71326	9.71326		LYRM5	AgilentProbeDB
675234	A_24_P417596	FLYWCH2	Homo sapiens FLYWCH family member 2 (FLYWCH2), transcript variant 1, mRNA [NM_138439]	NM_138439	-1.48157	0.31589	0.03299	-30.309	2.72929e-06	818	0.000137042	-4.69021	OK	No	-2.25037	0.05976	0.00213		No	30.309	0.03567	-3.33337	-28.0327	28.0327		FLYWCH2	AgilentProbeDB
674504	A_23_P102192	MAP4K4	Homo sapiens mitogen-activated protein kinase kinase kinase kinase 4 (MAP4K4), transcript variant 2, mRNA [NM_145686]	NM_145686	-1.26086	0.26886	0.05485	-18.233	2.73566e-06	819	0.000137194	-4.68973	OK	No	-0.65157	1.97191	0.05792		No	18.233	0.02937	-3.52771	-34.046	34.046		MAP4K4	AgilentProbeDB
670021	A_23_P5359	TRAF3IP1	Homo sapiens TNF receptor-associated factor 3 interacting protein 1 (TRAF3IP1), transcript variant 1, mRNA [NM_015650]	NM_015650	-1.34287	0.28642	0.04541	-22.0227	2.75304e-06	820	0.000137897	-4.68843	OK	No	-1.8731	0.18653	0.00348		No	22.0227	0.01864	-3.98265	-53.6591	53.6591		TRAF3IP1	AgilentProbeDB
654698	A_24_P940059	PIP3-E	Homo sapiens phosphoinositide-binding protein PIP3-E (PIP3-E), transcript variant 3, mRNA [NM_015553]	NM_015553	-1.23088	0.26266	0.05877	-17.0167	2.78318e-06	821	0.000139237	-4.6862	OK	No	-1.98247	0.12938	0.00243		No	17.0167	0.0188	-3.97372	-53.1818	53.1818		PIP3-E	AgilentProbeDB
649810	A_24_P333306	AK023737	Homo sapiens cDNA FLJ13675 fis, clone PLACE1011875, highly similar to Homo sapiens mRNA for KIAA0580 protein. [AK023737]	AK023737	-1.37497	0.29349	0.04217	-23.7121	2.80018e-06	822	0.000139917	-4.68496	OK	No	-2.24854	0.05158	0.00227		No	23.7121	0.04398	-3.12392	-22.7354	22.7354		AK023737	AgilentProbeDB
676420	A_23_P17633	IFNAR1	Homo sapiens interferon (alpha, beta and omega) receptor 1 (IFNAR1), mRNA [NM_000629]	NM_000629	-1.57509	0.33628	0.0266	-37.5916	2.81441e-06	823	0.000140457	-4.68392	OK	No	-2.1874	0.09804	0.00224		No	37.5916	0.02288	-3.77736	-43.7004	43.7004		IFNAR1	AgilentProbeDB
662477	A_24_P457021	THC2340965	Unknown		0.77326	0.16511	5.93284	5.93284	2.82394e-06	824	0.000140762	4.68323	OK	No	-2.35951	0.0033	0.0141		No	5.93284	4.27514	1.45282	4.27514	4.27514			AgilentProbeDB
663860	A_32_P181452	CR610211	full-length cDNA clone CS0DD002YI15 of Neuroblastoma Cot 50-normalized of Homo sapiens (human). [CR610211]	CR610211	-1.04805	0.22379	0.08953	-11.1699	2.82447e-06	825	0.000140618	-4.68319	OK	No	-2.25499	0.02428	0.00264		No	11.1699	0.10854	-2.22064	-9.21325	9.21325		CR610211	AgilentProbeDB
675941	A_24_P356218	ARL6IP1	Homo sapiens ADP-ribosylation factor-like 6 interacting protein 1 (ARL6IP1), mRNA [NM_015161]	NM_015161	-1.21568	0.25959	0.06086	-16.4315	2.8261e-06	826	0.000140528	-4.68307	OK	No	-1.02088	0.78306	0.02226		No	16.4315	0.02842	-3.56058	-35.1836	35.1836		ARL6IP1	AgilentProbeDB
673510	A_23_P400066	KIAA1219	Homo sapiens KIAA1219 (KIAA1219), mRNA [NM_020336]	NM_020336	-1.29716	0.27722	0.05045	-19.8226	2.87962e-06	827	0.000143016	-4.67922	OK	No	-1.94448	0.14652	0.00302		No	19.8226	0.02061	-3.88222	-48.5317	48.5317		KIAA1219	AgilentProbeDB
667257	A_24_P171131	AF116708	Homo sapiens PRO2577 mRNA, complete cds. [AF116708]	AF116708	-1.39022	0.29719	0.04072	-24.5597	2.89753e-06	828	0.000143732	-4.67795	OK	No	-2.08982	0.10514	0.00219		No	24.5597	0.02081	-3.87229	-48.0524	48.0524		AF116708	AgilentProbeDB
673333	A_32_P209472	MLL3	Homo sapiens myeloid/lymphoid or mixed-lineage leukemia 3 (MLL3), mRNA [NM_170606]	NM_170606	-1.17157	0.25062	0.06736	-14.8447	2.94469e-06	829	0.000145895	-4.67464	OK	No	-1.75303	0.24754	0.00677		No	14.8447	0.02736	-3.59855	-36.5453	36.5453		MLL3	AgilentProbeDB
642426	A_24_P164894	DSCR3	Homo sapiens Down syndrome critical region gene 3 (DSCR3), mRNA [NM_006052]	NM_006052	-0.90031	0.1927	0.1258	-7.94892	2.98137e-06	830	0.000147535	-4.6721	OK	No	-1.41841	0.15046	0.0123		No	7.94892	0.08176	-2.504	-12.2313	12.2313		DSCR3	AgilentProbeDB
645373	A_24_P98371	PSIP1	Homo sapiens PC4 and SFRS1 interacting protein 1 (PSIP1), transcript variant 2, mRNA [NM_033222]	NM_033222	-1.14785	0.24578	0.07115	-14.0556	3.00784e-06	831	0.000148665	-4.67028	OK	No	-2.28128	0.02796	0.00265		No	14.0556	0.09471	-2.35698	-10.559	10.559		PSIP1	AgilentProbeDB
680047	A_23_P412526	BCAP29	Homo sapiens B-cell receptor-associated protein BAP29 mRNA, complete cds. [AF126020]	AF126020	-1.34592	0.2883	0.04509	-22.178	3.03506e-06	832	0.000149831	-4.66843	OK	No	-2.23033	0.04952	0.00267		No	22.178	0.05398	-2.91914	-18.5254	18.5254		BCAP29	AgilentProbeDB
680735	A_23_P53370	RND1	Homo sapiens Rho family GTPase 1 (RND1), mRNA [NM_014470]	NM_014470	-1.07959	0.23127	0.08325	-12.0114	3.03921e-06	833	0.000149855	-4.66815	OK	No	-1.87268	0.08621	0.00391		No	12.0114	0.04538	-3.09277	-22.0381	22.0381		RND1	AgilentProbeDB
675758	A_23_P217304	UTX	Homo sapiens ubiquitously transcribed tetratricopeptide repeat, X chromosome (UTX), mRNA [NM_021140]	NM_021140	-1.05708	0.22647	0.08768	-11.4046	3.04786e-06	834	0.000150102	-4.66757	OK	No	-2.13961	0.03316	0.0028		No	11.4046	0.08443	-2.47189	-11.8448	11.8448		UTX	AgilentProbeDB
657445	A_24_P151	KCNAB2	Homo sapiens potassium voltage-gated channel, shaker-related subfamily, beta member 2 (KCNAB2), transcript variant 1, mRNA [NM_003636]	NM_003636	-1.51952	0.32574	0.03023	-33.0766	3.0885e-06	835	0.000151921	-4.66484	OK	No	-1.74548	0.74248	0.00282		No	33.0766	0.0038	-5.57295	-263.209	263.209		KCNAB2	AgilentProbeDB
661258	A_24_P221770	NAT12	Homo sapiens N-acetyltransferase 12 (GCN5-related, putative) (NAT12), mRNA [NM_001011713]	NM_001011713	-1.48165	0.31775	0.03299	-30.3144	3.11712e-06	836	0.000153145	-4.66295	OK	No	-1.69138	0.26876	0.00482		No	30.3144	0.01793	-4.02135	-55.7761	55.7761		NAT12	AgilentProbeDB
664975	A_23_P144369	NAP1L5	Homo sapiens nucleosome assembly protein 1-like 5 (NAP1L5), mRNA [NM_153757]	NM_153757	-1.09792	0.2355	0.07981	-12.5292	3.13136e-06	837	0.000153661	-4.66201	OK	No	-2.1878	0.03037	0.00289		No	12.5292	0.09513	-2.35252	-10.512	10.512		NAP1L5	AgilentProbeDB
644127	A_23_P210091	SUPT7L	Homo sapiens suppressor of Ty 7 (S. cerevisiae)-like (SUPT7L), mRNA [NM_014860]	NM_014860	-1.10808	0.2377	0.07797	-12.8257	3.1351e-06	838	0.000153661	-4.66176	OK	No	-2.11215	0.04102	0.00331		No	12.8257	0.08067	-2.51745	-12.3969	12.3969		SUPT7L	AgilentProbeDB
660627	A_23_P357966	PCMTD1	Homo sapiens protein-L-isoaspartate (D-aspartate) O-methyltransferase domain containing 1 (PCMTD1), mRNA [NM_052937]	NM_052937	1.33626	0.28669	21.69	21.69	3.14601e-06	839	0.000154012	4.66105	OK	No	-2.21334	0.00279	0.04349		No	21.69	15.5921	2.74676	15.5921	15.5921		PCMTD1	AgilentProbeDB
647449	A_32_P99032	THC2532209	Unknown		-1.20987	0.25963	0.06168	-16.2131	3.16383e-06	840	0.0001547	-4.65989	OK	No	-2.01106	0.07989	0.00314		No	16.2131	0.03935	-3.23527	-25.4132	25.4132		THC2532209	AgilentProbeDB
656105	A_24_P409346	NPEPPS	Homo sapiens aminopeptidase puromycin sensitive (NPEPPS), mRNA [NM_006310]	NM_006310	-1.01015	0.2168	0.09769	-10.2365	3.17299e-06	841	0.000154963	-4.65929	OK	No	-1.74322	0.2742	0.00935		No	10.2365	0.03411	-3.37815	-29.3165	29.3165		NPEPPS	AgilentProbeDB
650125	A_23_P12373	A_23_P12373	Unknown		-0.62322	0.1338	0.23811	-4.1997	3.19378e-06	842	0.000155793	-4.65795	OK	No	-2.27529	0.01219	0.00265		No	4.1997	0.21757	-1.52525	-4.5963	4.5963			AgilentProbeDB
678750	A_24_P186324	ZNF770	Homo sapiens zinc finger protein 770 (ZNF770), mRNA [NM_014106]	NM_014106	-1.32146	0.28371	0.0477	-20.9633	3.19525e-06	843	0.00015568	-4.65785	OK	No	-2.25165	0.04294	0.00243		No	20.9633	0.05665	-2.87085	-17.652	17.652		ZNF770	AgilentProbeDB
675486	A_24_P459937	DA372386	DA372386 BRTHA2 Homo sapiens cDNA clone BRTHA2002622 5', mRNA sequence [DA372386]	DA372386	-1.09934	0.23614	0.07955	-12.57	3.23245e-06	844	0.000157306	-4.65547	OK	No	-2.37128	0.02058	0.00284		No	12.57	0.13804	-1.9802	-7.24418	7.24418		DA372386	AgilentProbeDB
666874	A_32_P63848	OXCT1	Homo sapiens 3-oxoacid CoA transferase 1 (OXCT1), nuclear gene encoding mitochondrial protein, mRNA [NM_000436]	NM_000436	-1.519	0.32655	0.03027	-33.0366	3.29266e-06	845	0.000160047	-4.65166	OK	No	-2.15185	0.09762	0.00258		No	33.0366	0.02639	-3.63492	-37.8987	37.8987		OXCT1	AgilentProbeDB
656558	A_24_P886096	C9orf125	Transmembrane protein C9orf125 [Source:UniProtKB/Swiss-Prot;Acc:Q9BRR3] [ENST00000374851]	AK094413	-0.95168	0.20463	0.11177	-8.9471	3.30659e-06	846	0.000160534	-4.65079	OK	No	-2.41933	0.01431	0.00286		No	8.9471	0.19997	-1.60961	-5.00085	5.00085		C9orf125	AgilentProbeDB
668620	A_24_P343377	ATP5J2	Homo sapiens ATP synthase, H+ transporting, mitochondrial F0 complex, subunit F2 (ATP5J2), nuclear gene encoding mitochondrial protein, transcript variant 3, mRNA [NM_001003714]	NM_001003714	-1.08803	0.23401	0.08165	-12.2471	3.32758e-06	847	0.000161362	-4.64949	OK	No	-0.59374	1.83663	0.05721		No	12.2471	0.03115	-3.46896	-32.1033	32.1033		ATP5J2	AgilentProbeDB
649833	A_24_P886336	BC029907	Homo sapiens cDNA clone IMAGE:5175565. [BC029907]	BC029907	-1.12607	0.24265	0.0748	-13.3682	3.47061e-06	848	0.000168099	-4.6408	OK	No	-2.32523	0.02274	0.00211		No	13.3682	0.0927	-2.37841	-10.7877	10.7877		BC029907	AgilentProbeDB
680887	A_24_P377895	RAG1	Homo sapiens recombination activating gene 1 (RAG1), mRNA [NM_000448]	NM_000448	-0.96281	0.20752	0.10894	-9.17925	3.49289e-06	849	0.000168979	-4.63948	OK	No	-2.31275	0.01724	0.00262		No	9.17925	0.15216	-1.88283	-6.57205	6.57205		RAG1	AgilentProbeDB
647092	A_24_P191971	SAP30L	Homo sapiens SAP30-like (SAP30L), transcript variant 1, mRNA [NM_024632]	AK027248	-1.32133	0.28481	0.04772	-20.9572	3.49408e-06	850	0.000168838	-4.63941	OK	No	-2.09097	0.11448	0.00225		No	20.9572	0.01966	-3.92892	-50.8522	50.8522		SAP30L	AgilentProbeDB
677148	A_32_P225301	THC2727302	ALU6_HUMAN (P39193) Alu subfamily SP sequence contamination warning entry, partial (9%) [THC2727302]		-0.91602	0.19758	0.12133	-8.24174	3.54801e-06	851	0.000171243	-4.63624	OK	No	-2.34063	0.01574	0.00217		No	8.24174	0.13802	-1.98038	-7.24547	7.24547		THC2727302	AgilentProbeDB
674314	A_23_P342668	SFRS17A	Homo sapiens splicing factor, arginine/serine-rich 17A (SFRS17A), mRNA [NM_005088]	NM_005088	-0.89652	0.19338	0.12691	-7.87987	3.55277e-06	852	0.000171271	-4.63596	OK	No	-1.88361	0.05373	0.00487		No	7.87987	0.09063	-2.40097	-11.0339	11.0339		SFRS17A	AgilentProbeDB
669192	A_23_P140760	GPR97	Homo sapiens G protein-coupled receptor 97 (GPR97), mRNA [NM_170776]	NM_170776	0.34781	0.07503	2.22748	2.22748	3.55568e-06	853	0.00017121	4.6358	OK	No	-0.90104	0.09068	0.19327		No	2.22748	2.13126	0.75671	2.13126	2.13126		GPR97	AgilentProbeDB
674823	A_24_P325287	AF305825	Homo sapiens PRO2869 mRNA, complete cds. [AF305825]	AF305825	-1.05412	0.22739	0.08828	-11.3271	3.55811e-06	854	0.000171127	-4.63565	OK	No	-2.31662	0.02034	0.0022		No	11.3271	0.10813	-2.22438	-9.24777	9.24777		AF305825	AgilentProbeDB
664055	A_32_P64016	RUNDC2C	Homo sapiens RUN domain containing 2C (RUNDC2C), non-coding RNA [NR_002939]	NR_002939	-1.40481	0.30315	0.03937	-25.3986	3.58711e-06	855	0.00017232	-4.63397	OK	No	-2.1572	0.07229	0.00276		No	25.3986	0.03816	-3.26597	-26.2055	26.2055		RUNDC2C	AgilentProbeDB
653405	A_23_P20558	CDC37L1	Homo sapiens cell division cycle 37 homolog (S. cerevisiae)-like 1 (CDC37L1), mRNA [NM_017913]	NM_017913	-1.32795	0.28658	0.04699	-21.2791	3.5901e-06	856	0.000172262	-4.6338	OK	No	-2.06307	0.0645	0.00257		No	21.2791	0.03989	-3.22172	-25.0713	25.0713		CDC37L1	AgilentProbeDB
677153	A_23_P14083	AMIGO2	Homo sapiens adhesion molecule with Ig-like domain 2 (AMIGO2), transcript variant 2, mRNA [NM_181847]	NM_181847	-1.20202	0.25942	0.0628	-15.9227	3.59455e-06	857	0.000172274	-4.63355	OK	No	-2.27423	0.03526	0.00245		No	15.9227	0.06936	-2.66843	-14.4172	14.4172		AMIGO2	AgilentProbeDB
649936	A_23_P141100	ADAT1	Homo sapiens adenosine deaminase, tRNA-specific 1 (ADAT1), mRNA [NM_012091]	NM_012091	-1.46346	0.31615	0.0344	-29.0709	3.67409e-06	858	0.000175881	-4.62901	OK	No	-2.1653	0.08053	0.00263		No	29.0709	0.03266	-3.42164	-30.6197	30.6197		ADAT1	AgilentProbeDB
660807	A_24_P838261	AU148142	AU148142 AU148142 MAMMA1 Homo sapiens cDNA clone MAMMA1002711 3', mRNA sequence [AU148142]	AU148142	0.86741	0.18752	7.36895	7.36895	3.73231e-06	859	0.00017846	4.62576	OK	No	-2.37176	0.00317	0.01369		No	7.36895	4.32372	1.46412	4.32372	4.32372		AU148142	AgilentProbeDB
657590	A_23_P256540	MRPL33	Homo sapiens mitochondrial ribosomal protein L33 (MRPL33), nuclear gene encoding mitochondrial protein, transcript variant 1, mRNA [NM_004891]	NM_004891	-1.48254	0.32054	0.03292	-30.3767	3.74463e-06	860	0.000178841	-4.62507	OK	No	-1.75458	0.45871	0.0041		No	30.3767	0.00895	-4.71647	-111.773	111.773		MRPL33	AgilentProbeDB
653136	A_23_P203601	UCP3	Homo sapiens uncoupling protein 3 (mitochondrial, proton carrier) (UCP3), nuclear gene encoding mitochondrial protein, transcript variant long, mRNA [NM_003356]	NM_003356	-1.24418	0.26905	0.05699	-17.5462	3.759e-06	861	0.000179319	-4.62428	OK	No	-2.27446	0.03659	0.00229		No	17.5462	0.06246	-2.77317	-16.0093	16.0093		UCP3	AgilentProbeDB
675484	A_24_P342127	KLHDC10	Homo sapiens kelch domain containing 10 (KLHDC10), mRNA [NM_014997]	NM_014997	-1.35681	0.29344	0.04397	-22.7411	3.76863e-06	862	0.00017957	-4.62375	OK	No	-2.08177	0.07587	0.00244		No	22.7411	0.03214	-3.43752	-31.1097	31.1097		KLHDC10	AgilentProbeDB
657227	A_23_P394545	KIAA1033	Homo sapiens KIAA1033 (KIAA1033), mRNA [NM_015275]	NM_015275	-1.01558	0.21977	0.09648	-10.3654	3.81731e-06	863	0.000181678	-4.62109	OK	No	-2.35208	0.01935	0.00241		No	10.3654	0.12435	-2.08467	-8.04192	8.04192		KIAA1033	AgilentProbeDB
675451	A_23_P133995	PPIL1	Homo sapiens peptidylprolyl isomerase (cyclophilin)-like 1 (PPIL1), mRNA [NM_016059]	NM_016059	-0.65782	0.14238	0.21988	-4.548	3.83364e-06	864	0.000182244	-4.6202	OK	No	-2.24046	0.01375	0.00288		No	4.548	0.2094	-1.56351	-4.77555	4.77555		PPIL1	AgilentProbeDB
645127	A_23_P50597	FLJ21369	Homo sapiens cDNA: FLJ21369 fis, clone COL03091. [AK025022]	AK025022	-1.22052	0.26417	0.06018	-16.6157	3.83488e-06	865	0.000182093	-4.62014	OK	No	-2.31893	0.03195	0.0022		No	16.6157	0.06871	-2.67789	-14.5544	14.5544		FLJ21369	AgilentProbeDB
678984	A_23_P202637	SAPS3	Homo sapiens SAPS domain family, member 3 (SAPS3), mRNA [NM_018312]	NM_018312	-0.95615	0.20729	0.11063	-9.03952	3.97523e-06	866	0.000188539	-4.61267	OK	No	-2.3205	0.01735	0.00244		No	9.03952	0.14075	-1.96074	-7.10459	7.10459		SAPS3	AgilentProbeDB
660410	A_24_P253827	AP2B1	Homo sapiens adaptor-related protein complex 2, beta 1 subunit (AP2B1), transcript variant 1, mRNA [NM_001030006]	NM_001282	-0.97343	0.21104	0.10631	-9.40644	3.97784e-06	867	0.000188445	-4.61254	OK	No	-1.48185	0.43097	0.01449		No	9.40644	0.03363	-3.39237	-29.7364	29.7364		AP2B1	AgilentProbeDB
680635	A_32_P178879	AK124653	Homo sapiens cDNA FLJ42662 fis, clone BRAMY2019546. [AK124653]	AK124653	-1.2462	0.27019	0.05673	-17.6278	3.98277e-06	868	0.000188461	-4.61228	OK	No	-2.2933	0.0318	0.00223		No	17.6278	0.07024	-2.65579	-14.2362	14.2362		AK124653	AgilentProbeDB
677011	A_24_P50368	BLID	Homo sapiens BH3-like motif containing, cell death inducer (BLID), mRNA [NM_001001786]	NM_001001786	-1.08268	0.23476	0.08266	-12.0972	3.99044e-06	869	0.000188607	-4.61188	OK	No	-2.28438	0.02502	0.00269		No	12.0972	0.10761	-2.22925	-9.29287	9.29287		BLID	AgilentProbeDB
652912	A_23_P81650	C5orf15	Homo sapiens chromosome 5 open reading frame 15 (C5orf15), mRNA [NM_020199]	NM_020199	-1.15625	0.25077	0.06978	-14.3301	4.0106e-06	870	0.000189342	-4.61083	OK	No	-2.33286	0.02804	0.00224		No	14.3301	0.07981	-2.52807	-12.5293	12.5293		C5orf15	AgilentProbeDB
659412	A_24_P54847	CR603201	full-length cDNA clone CS0DF008YB18 of Fetal brain of Homo sapiens (human). [CR603201]	CR603201	-1.29507	0.28091	0.05069	-19.7275	4.02238e-06	871	0.00018968	-4.61022	OK	No	-2.17496	0.04915	0.0021		No	19.7275	0.04272	-3.15313	-23.4093	23.4093		CR603201	AgilentProbeDB
672662	A_24_P337000	TTC7A	Homo sapiens tetratricopeptide repeat domain 7A (TTC7A), mRNA [NM_020458]	NM_020458	-1.44622	0.31374	0.03579	-27.9394	4.03411e-06	872	0.000190015	-4.60962	OK	No	-2.18571	0.07571	0.00251		No	27.9394	0.0332	-3.40509	-30.117	30.117		TTC7A	AgilentProbeDB
658202	A_24_P799048	AX721193	Sequence 153 from Patent WO0220754. [AX721193]	AX721193	-1.23412	0.26789	0.05833	-17.1442	4.08998e-06	873	0.000192426	-4.60676	OK	No	-2.18938	0.0419	0.00284		No	17.1442	0.06774	-2.69212	-14.7629	14.7629		AX721193	AgilentProbeDB
678596	A_32_P190211	BX101711	BX101711 NCI_CGAP_Br2 Homo sapiens cDNA clone IMAGp998H224155, mRNA sequence [BX101711]		-1.0571	0.2295	0.08768	-11.4051	4.10124e-06	874	0.000192735	-4.60618	OK	No	-2.32419	0.02121	0.00245		No	11.4051	0.11538	-2.15953	-8.66708	8.66708		BX101711	AgilentProbeDB
675605	A_24_P385585	TMEM18	Homo sapiens transmembrane protein 18 (TMEM18), mRNA [NM_152834]	NM_152834	-1.02719	0.22306	0.09393	-10.646	4.12349e-06	875	0.000193559	-4.60506	OK	No	-2.2928	0.0222	0.0028		No	10.646	0.12619	-2.06993	-7.92425	7.92425		TMEM18	AgilentProbeDB
658770	A_32_P221631	THC2635591	Unknown		0.58886	0.12788	3.88027	3.88027	4.12836e-06	876	0.000193566	4.60481	OK	No	-1.04233	0.05032	0.18967		No	3.88027	3.76929	1.32689	3.76929	3.76929		THC2635591	AgilentProbeDB
648655	A_23_P148273	MAGT1	Homo sapiens magnesium transporter 1 (MAGT1), mRNA [NM_032121]	NM_032121	-0.86552	0.18798	0.1363	-7.33701	4.13747e-06	877	0.000193772	-4.60435	OK	No	-2.28491	0.01769	0.00247		No	7.33701	0.1394	-1.97041	-7.17362	7.17362		MAGT1	AgilentProbeDB
642070	A_23_P346048	HERC2P2	Homo sapiens hect domain and RLD 2 pseudogene 2 (HERC2P2), non-coding RNA [NR_002824]	NM_199045	-1.23523	0.26831	0.05818	-17.1881	4.14849e-06	878	0.000194067	-4.6038	OK	No	-1.91355	0.08383	0.00428		No	17.1881	0.051	-2.97592	-19.6076	19.6076		HERC2P2	AgilentProbeDB
681523	A_23_P358438	FCRL3	Homo sapiens Fc receptor-like 3 (FCRL3), mRNA [NM_052939]	NM_052939	-1.50639	0.32727	0.03116	-32.0913	4.16658e-06	879	0.000194692	-4.6029	OK	No	-2.01692	0.15712	0.00215		No	32.0913	0.01368	-4.29187	-73.1033	73.1033		FCRL3	AgilentProbeDB
652074	A_23_P1173	HABP2	Homo sapiens hyaluronan binding protein 2 (HABP2), mRNA [NM_004132]	NM_004132	0.75039	0.16307	5.62852	5.62852	4.19268e-06	880	0.000195689	4.60159	OK	No	-1.30749	0.02731	0.15245		No	5.62852	5.58296	1.71972	5.58296	5.58296		HABP2	AgilentProbeDB
674041	A_24_P337334	DCTD	Homo sapiens dCMP deaminase (DCTD), transcript variant 1, mRNA [NM_001012732]	NM_001012732	-1.48038	0.32183	0.03308	-30.2261	4.2262e-06	881	0.000197029	-4.59994	OK	No	-1.65894	0.23476	0.00536		No	30.2261	0.02285	-3.77893	-43.7691	43.7691		DCTD	AgilentProbeDB
656145	A_23_P81399	SQSTM1	Homo sapiens sequestosome 1 (SQSTM1), transcript variant 2, mRNA [NM_003900]	NM_003900	-0.84131	0.18291	0.14411	-6.93913	4.23383e-06	882	0.000197161	-4.59956	OK	No	-0.11712	2.65319	0.29102		No	6.93913	0.10969	-2.21013	-9.11689	9.11689		SQSTM1	AgilentProbeDB
665101	A_23_P417575	GAPVD1	Homo sapiens GTPase activating protein and VPS9 domains 1 (GAPVD1), mRNA [NM_015635]	NM_015635	-1.37243	0.29842	0.04242	-23.5737	4.24482e-06	883	0.000197449	-4.59902	OK	No	-1.82327	0.1304	0.00565		No	23.5737	0.04336	-3.13831	-23.0649	23.0649		GAPVD1	AgilentProbeDB
655004	A_24_P923011	PLG	Homo sapiens plasminogen (PLG), mRNA [NM_000301]	NM_000301	0.58209	0.12658	3.82021	3.82021	4.25512e-06	884	0.000197704	4.59852	OK	No	-1.28641	0.0311	0.12221		No	3.82021	3.92923	1.36844	3.92923	3.92923		PLG	AgilentProbeDB
640946	A_24_P153542	AK024684	Homo sapiens cDNA: FLJ21031 fis, clone CAE07336. [AK024684]	AK024684	-1.33489	0.2903	0.04625	-21.6216	4.2602e-06	885	0.000197717	-4.59827	OK	No	-2.06991	0.25681	0.00416		No	21.6216	0.0162	-4.12259	-61.7192	61.7192		AK024684	AgilentProbeDB
642877	A_23_P349127	CDAN1	Homo sapiens congenital dyserythropoietic anemia, type I (CDAN1), mRNA [NM_138477]	NM_138477	-1.06932	0.23269	0.08525	-11.7305	4.31958e-06	886	0.000200246	-4.59538	OK	No	-2.36478	0.01975	0.00222		No	11.7305	0.11248	-2.18495	-8.8902	8.8902		CDAN1	AgilentProbeDB
676462	A_23_P362183	ANKS6	Homo sapiens ankyrin repeat and sterile alpha motif domain containing 6 (ANKS6), mRNA [NM_173551]	NM_173551	-1.27864	0.27839	0.05265	-18.9949	4.37064e-06	887	0.000202385	-4.59293	OK	No	-2.12791	0.04927	0.00272		No	18.9949	0.05514	-2.89796	-18.1371	18.1371		ANKS6	AgilentProbeDB
641162	A_23_P211850	ABHD6	Homo sapiens abhydrolase domain containing 6 (ABHD6), mRNA [NM_020676]	NM_020676	-0.9723	0.21171	0.10659	-9.38202	4.37659e-06	888	0.000202432	-4.59265	OK	No	-2.33786	0.01824	0.0025		No	9.38202	0.13689	-1.98854	-7.30489	7.30489		ABHD6	AgilentProbeDB
648986	A_24_P237278	NIPSNAP1	Homo sapiens nipsnap homolog 1 (C. elegans) (NIPSNAP1), mRNA [NM_003634]	NM_003634	-1.39995	0.30519	0.03982	-25.1158	4.49471e-06	889	0.000207662	-4.58709	OK	No	-1.14709	1.03903	0.0097		No	25.1158	0.00934	-4.67397	-107.122	107.122		NIPSNAP1	AgilentProbeDB
641702	A_24_P815062	THC2783834	Q4LUJ0_9BURK (Q4LUJ0) LrgB-like protein, partial (4%) [THC2783834]		-1.02658	0.2238	0.09406	-10.6312	4.49496e-06	890	0.00020744	-4.58708	OK	No	-2.29509	0.02148	0.00271		No	10.6312	0.12625	-2.06951	-7.92094	7.92094		THC2783834	AgilentProbeDB
672151	A_24_P51127	WNK1	Homo sapiens WNK lysine deficient protein kinase 1, mRNA (cDNA clone IMAGE:4650586), with apparent retained intron. [BC094862]	BC094862	-1.40564	0.30653	0.0393	-25.4474	4.52592e-06	891	0.000208634	-4.58564	OK	No	-2.23569	0.056	0.00228		No	25.4474	0.04065	-3.20274	-24.5999	24.5999		WNK1	AgilentProbeDB
668997	A_32_P197026	R96556	R96556 yq54e07.r1 Soares fetal liver spleen 1NFLS Homo sapiens cDNA clone IMAGE:199620 5', mRNA sequence [R96556]	R96556	-1.09472	0.23876	0.08041	-12.437	4.53934e-06	892	0.000209018	-4.58502	OK	No	-2.32922	0.02443	0.00243		No	12.437	0.0996	-2.30657	-10.0399	10.0399		R96556	AgilentProbeDB
652726	A_23_P99216	POP5	Homo sapiens processing of precursor 5, ribonuclease P/MRP subunit (S. cerevisiae) (POP5), transcript variant 1, mRNA [NM_015918]	NM_015918	-0.91634	0.1999	0.12124	-8.24784	4.55996e-06	893	0.000209733	-4.58408	OK	No	-2.23913	0.01998	0.00268		No	8.24784	0.1339	-2.01066	-7.46822	7.46822		POP5	AgilentProbeDB
674900	A_23_P251705	ARHGEF9	Homo sapiens Cdc42 guanine nucleotide exchange factor (GEF) 9 (ARHGEF9), mRNA [NM_015185]	NM_015185	-1.43623	0.31337	0.03662	-27.3043	4.58021e-06	894	0.000210428	-4.58315	OK	No	-2.14282	0.07218	0.00319		No	27.3043	0.04425	-3.11797	-22.6004	22.6004		ARHGEF9	AgilentProbeDB
678293	A_23_P22409	FUT10	Homo sapiens fucosyltransferase 10 (alpha (1,3) fucosyltransferase) (FUT10), mRNA [NM_032664]	NM_032664	-1.28504	0.28046	0.05188	-19.2769	4.60913e-06	895	0.00021152	-4.58184	OK	No	-2.0707	0.07329	0.00265		No	19.2769	0.03613	-3.32058	-27.6764	27.6764		FUT10	AgilentProbeDB
678343	A_24_P407717	GRB2	Homo sapiens growth factor receptor-bound protein 2 (GRB2), transcript variant 1, mRNA [NM_002086]	NM_002086	-1.50876	0.32937	0.03099	-32.2673	4.63394e-06	896	0.000212422	-4.58071	OK	No	-1.62742	1.01052	0.00332		No	32.2673	0.00329	-5.7169	-303.96	303.96		GRB2	AgilentProbeDB
649352	A_24_P144936	KIAA0319L	Homo sapiens KIAA0319-like (KIAA0319L), transcript variant 1, mRNA [NM_024874]	NM_024874	-1.4246	0.311	0.03762	-26.5825	4.63463e-06	897	0.000212216	-4.58068	OK	No	-2.04176	0.13318	0.00231		No	26.5825	0.01737	-4.05305	-57.5727	57.5727		KIAA0319L	AgilentProbeDB
650114	A_23_P77043	CATSPERB	Homo sapiens cation channel, sperm-associated, beta (CATSPERB), mRNA [NM_024764]	NM_024764	-1.50689	0.32898	0.03113	-32.1282	4.6379e-06	898	0.00021213	-4.58053	OK	No	-1.78505	0.37831	0.00319		No	32.1282	0.00844	-4.77515	-118.528	118.528		CATSPERB	AgilentProbeDB
679985	A_24_P919805	A_24_P919805	Unknown		0.57784	0.12616	3.78307	3.78307	4.64203e-06	899	0.000212082	4.58035	OK	No	-1.28813	0.0297	0.11413		No	3.78307	3.84273	1.34618	3.84273	3.84273			AgilentProbeDB
658450	A_23_P9711	HS3ST4	Homo sapiens heparan sulfate (glucosamine) 3-O-sulfotransferase 4 (HS3ST4), mRNA [NM_006040]	NM_006040	1.33239	0.29098	21.4974	21.4974	4.67442e-06	900	0.000213325	4.57889	OK	No	-2.15686	0.00286	0.04502		No	21.4974	15.7358	2.75594	15.7358	15.7358		HS3ST4	AgilentProbeDB
674116	A_23_P40693	EP300	Homo sapiens E1A binding protein p300 (EP300), mRNA [NM_001429]	NM_001429	-0.97954	0.21396	0.10482	-9.53986	4.69146e-06	901	0.000213865	-4.57813	OK	No	-2.31033	0.02092	0.00211		No	9.53986	0.10094	-2.29318	-9.9064	9.9064		EP300	AgilentProbeDB
658344	A_23_P56239	FFAR3	Homo sapiens free fatty acid receptor 3 (FFAR3), mRNA [NM_005304]	NM_005305	0.46069	0.10064	2.88861	2.88861	4.70119e-06	902	0.000214071	4.5777	OK	No	-0.59949	0.15959	0.4851		No	2.88861	3.03976	1.11178	3.03976	3.03976		FFAR3	AgilentProbeDB
643143	A_24_P33895	ATF3	Homo sapiens activating transcription factor 3 (ATF3), transcript variant 4, mRNA [NM_001040619]	NM_004024	-0.69714	0.1523	0.20085	-4.97896	4.70625e-06	903	0.000214064	-4.57747	OK	No	-2.28648	0.01336	0.00241		No	4.97896	0.18011	-1.71419	-5.5522	5.5522		ATF3	AgilentProbeDB
649182	A_24_P150023	KCNA4	Homo sapiens potassium voltage-gated channel, shaker-related subfamily, member 4 (KCNA4), mRNA [NM_002233]	NM_002233	-1.16233	0.25397	0.06881	-14.5323	4.72583e-06	904	0.000214717	-4.5766	OK	No	-2.18042	0.03577	0.00262		No	14.5323	0.07316	-2.61504	-13.6678	13.6678		KCNA4	AgilentProbeDB
675006	A_23_P19291	TUBB2A	Homo sapiens tubulin, beta 2A (TUBB2A), mRNA [NM_001069]	NM_001069	-1.64606	0.35971	0.02259	-44.2655	4.73859e-06	905	0.000215059	-4.57604	OK	No	-1.56202	0.76221	0.00483		No	44.2655	0.00634	-5.06154	-157.834	157.834		TUBB2A	AgilentProbeDB
651333	A_24_P916364	AK025613	Homo sapiens cDNA: FLJ21960 fis, clone HEP05517. [AK025613]	AK025613	-0.79383	0.17368	0.16076	-6.22054	4.86169e-06	906	0.000220402	-4.57067	OK	No	-1.9014	0.04313	0.00684		No	6.22054	0.15863	-1.8412	-6.3041	6.3041		AK025613	AgilentProbeDB
665891	A_23_P402604	PFAS	Homo sapiens phosphoribosylformylglycinamidine synthase (PFAS), mRNA [NM_012393]	NM_012393	-0.96454	0.21107	0.10851	-9.21587	4.88459e-06	907	0.000221196	-4.56968	OK	No	-2.26289	0.0209	0.00304		No	9.21587	0.14567	-1.92643	-6.86496	6.86496		PFAS	AgilentProbeDB
652221	A_23_P386420	GTF2H3	Homo sapiens general transcription factor IIH, polypeptide 3, 34kDa (GTF2H3), mRNA [NM_001516]	NM_001516	-1.11191	0.24334	0.07728	-12.9394	4.89282e-06	908	0.000221325	-4.56933	OK	No	-2.24394	0.02816	0.00272		No	12.9394	0.09661	-2.33708	-10.351	10.351		GTF2H3	AgilentProbeDB
651081	A_23_P354791	NAV2	Homo sapiens neuron navigator 2 (NAV2), transcript variant 1, mRNA [NM_182964]	NM_182964	0.49625	0.10861	3.13509	3.13509	4.89433e-06	909	0.000221149	4.56927	OK	No	-1.69978	0.01332	0.0386		No	3.13509	2.89785	1.06397	2.89785	2.89785		NAV2	AgilentProbeDB
646091	A_24_P17722	TBC1D9B	Homo sapiens TBC1 domain family, member 9B (with GRAM domain) (TBC1D9B), transcript variant 1, mRNA [NM_198868]	NM_198868	-1.43749	0.31475	0.03652	-27.3834	4.94564e-06	910	0.000223222	-4.56708	OK	No	-2.04748	0.09866	0.00252		No	27.3834	0.02555	-3.66706	-39.1366	39.1366		TBC1D9B	AgilentProbeDB
667333	A_23_P117943	A_23_P117943	Unknown		-0.70019	0.15334	0.19944	-5.01401	4.96674e-06	911	0.000223929	-4.56619	OK	No	-1.88092	0.08505	0.01131		No	5.01401	0.13303	-2.0172	-7.51727	7.51727			AgilentProbeDB
668715	A_23_P305060	NAMPT	Homo sapiens nicotinamide phosphoribosyltransferase (NAMPT), mRNA [NM_005746]	NM_005746	-1.33135	0.29165	0.04663	-21.4461	4.99934e-06	912	0.000225151	-4.56482	OK	No	-1.9089	0.10956	0.00328		No	21.4461	0.02998	-3.50716	-33.3534	33.3534		NAMPT	AgilentProbeDB
661016	A_24_P59765	RHOT1	Homo sapiens ras homolog gene family, member T1 (RHOT1), transcript variant 3, mRNA [NM_018307]	NM_018307	-1.29528	0.28377	0.05067	-19.737	5.00748e-06	913	0.000225271	-4.56447	OK	No	-2.25998	0.03845	0.00219		No	19.737	0.05698	-2.86513	-17.5513	17.5513		RHOT1	AgilentProbeDB
654573	A_23_P419947	MLF1	Homo sapiens myeloid leukemia factor 1 (MLF1), transcript variant 1, mRNA [NM_022443]	NM_022443	1.40642	0.30815	25.4929	25.4929	5.01644e-06	914	0.000225427	4.5641	OK	No	-2.15882	0.00302	0.058		No	25.4929	19.1867	2.95422	19.1867	19.1867		MLF1	AgilentProbeDB
654157	A_32_P91773	THC2544236	ALU1_HUMAN (P39188) Alu subfamily J sequence contamination warning entry, partial (10%) [THC2530569]	AA970543	-1.543	0.33839	0.02864	-34.9137	5.11865e-06	915	0.000229769	-4.55986	OK	No	-2.1879	0.10527	0.00237		No	34.9137	0.02255	-3.79205	-44.3473	44.3473		THC2544236	AgilentProbeDB
671609	A_24_P154948	GARS	Homo sapiens glycyl-tRNA synthetase (GARS), mRNA [NM_002047]	NM_002047	-1.34697	0.2954	0.04498	-22.2313	5.12007e-06	916	0.000229581	-4.55981	OK	No	-2.17153	0.05428	0.00258		No	22.2313	0.04758	-3.04526	-21.0155	21.0155		GARS	AgilentProbeDB
664656	A_23_P7941	MRPL2	Homo sapiens mitochondrial ribosomal protein L2 (MRPL2), nuclear gene encoding mitochondrial protein, mRNA [NM_015950]	NM_015950	-0.96707	0.21234	0.10788	-9.26981	5.25639e-06	917	0.000235437	-4.55429	OK	No	-1.49105	0.14454	0.01063		No	9.26981	0.07356	-2.60969	-13.5948	13.5948		MRPL2	AgilentProbeDB
650528	A_32_P51975	A_32_P51975	Unknown		0.55769	0.12246	3.61154	3.61154	5.26393e-06	918	0.000235518	4.55398	OK	No	-1.84513	0.00852	0.02874		No	3.61154	3.37471	1.21631	3.37471	3.37471			AgilentProbeDB
666216	A_23_P130787	QPCTL	Homo sapiens glutaminyl-peptide cyclotransferase-like (QPCTL), mRNA [NM_017659]	NM_017659	-1.27058	0.27901	0.05363	-18.6458	5.26785e-06	919	0.000235437	-4.55383	OK	No	-2.24757	0.04279	0.0027		No	18.6458	0.06312	-2.76279	-15.844	15.844		QPCTL	AgilentProbeDB
658098	A_24_P529644	H6PD	Homo sapiens hexose-6-phosphate dehydrogenase (glucose 1-dehydrogenase) (H6PD), mRNA [NM_004285]	NM_004285	-1.49241	0.32773	0.03218	-31.0752	5.26804e-06	920	0.000235189	-4.55382	OK	No	-2.24024	0.06561	0.00212		No	31.0752	0.03232	-3.43221	-30.9448	30.9448		H6PD	AgilentProbeDB
672989	A_24_P943335	PRKAR2A	Homo sapiens protein kinase, cAMP-dependent, regulatory, type II, alpha, mRNA (cDNA clone MGC:3606 IMAGE:3629579), complete cds. [BC002763]	BC002763	-1.12541	0.24717	0.07492	-13.3478	5.28353e-06	921	0.000235625	-4.5532	OK	No	-2.14367	0.03828	0.00282		No	13.3478	0.07357	-2.60953	-13.5926	13.5926		PRKAR2A	AgilentProbeDB
651136	A_23_P13866	SYT10	Homo sapiens synaptotagmin X (SYT10), mRNA [NM_198992]	NM_198992	1.05917	0.2327	11.4595	11.4595	5.32221e-06	922	0.000237092	4.55167	OK	No	-1.91699	0.00461	0.05382		No	11.4595	11.6876	2.45853	11.6876	11.6876		SYT10	AgilentProbeDB
657442	A_32_P4647	BE703462	BE703462 MR2-NN1111-080800-009-d10 NN1111 Homo sapiens cDNA, mRNA sequence [BE703462]	BE703462	-1.37186	0.30159	0.04248	-23.5432	5.3976e-06	923	0.00024019	-4.54871	OK	No	-2.00905	0.0822	0.00324		No	23.5432	0.03939	-3.23413	-25.3843	25.3843		BE703462	AgilentProbeDB
641549	A_24_P323885	A_24_P323885	Unknown		-1.28224	0.28222	0.05221	-19.1533	5.53299e-06	924	0.000245949	-4.54349	OK	No	-1.94807	0.11104	0.00353		No	19.1533	0.03181	-3.44785	-31.4327	31.4327			AgilentProbeDB
643895	A_23_P162559	UNQ1887	Homo sapiens signal peptide peptidase 3 (SPPL3), mRNA [NM_139015]	NM_139015	-1.23396	0.27171	0.05835	-17.1378	5.58851e-06	925	0.000248148	-4.54139	OK	No	-1.83483	0.12782	0.00648		No	17.1378	0.05069	-2.98201	-19.7274	19.7274		UNQ1887	AgilentProbeDB
664818	A_23_P87709	FLJ22662	Homo sapiens hypothetical protein FLJ22662 (FLJ22662), mRNA [NM_024829]	NM_024829	1.76057	0.38778	57.6197	57.6197	5.62243e-06	926	0.000249385	4.54011	OK	No	-2.02174	0.00262	0.31163		No	57.6197	118.954	4.77874	118.954	118.954		FLJ22662	AgilentProbeDB
652910	A_23_P128641	USPL1	Homo sapiens ubiquitin specific peptidase like 1 (USPL1), mRNA [NM_005800]	NM_005800	-1.26316	0.27824	0.05456	-18.3299	5.62993e-06	927	0.000249448	-4.53983	OK	No	-2.03897	0.07563	0.00295		No	18.3299	0.03903	-3.24333	-25.6188	25.6188		USPL1	AgilentProbeDB
657199	A_32_P177934	AJ710526	AJ710526 CMPD01 Homo sapiens cDNA clone CMPD07322, mRNA sequence [AJ710526]	AJ710526	0.42358	0.09336	2.65202	2.65202	5.71092e-06	928	0.000252764	4.53682	OK	No	-1.46561	0.02246	0.05808		No	2.65202	2.58654	0.95032	2.58654	2.58654		AJ710526	AgilentProbeDB
648677	A_32_P136427	A_32_P136427	Unknown		-0.69939	0.15424	0.1998	-5.00488	5.77779e-06	929	0.000255448	-4.53436	OK	No	-0.79267	0.52644	0.06605		No	5.00488	0.12546	-2.07575	-7.97054	7.97054			AgilentProbeDB
656454	A_24_P649050	AK023816	Homo sapiens cDNA FLJ13754 fis, clone PLACE3000362. [AK023816]	AK023816	-1.27392	0.28108	0.05322	-18.7895	5.83728e-06	930	0.000257801	-4.5322	OK	No	-2.01357	0.08076	0.00273		No	18.7895	0.03379	-3.38762	-29.5953	29.5953		AK023816	AgilentProbeDB
667360	A_24_P740962	AF086551	Homo sapiens full length insert cDNA clone ZE12G01. [AF086551]	AF086551	-1.00984	0.22282	0.09776	-10.2291	5.83913e-06	931	0.000257605	-4.53213	OK	No	-1.97419	0.0503	0.00377		No	10.2291	0.07487	-2.59199	-13.3564	13.3564		AF086551	AgilentProbeDB
672059	A_24_P406480	LONRF1	Homo sapiens LON peptidase N-terminal domain and ring finger 1 (LONRF1), mRNA [NM_152271]	NM_152271	-0.95783	0.21149	0.1102	-9.07475	5.92515e-06	932	0.00026112	-4.52904	OK	No	-2.03469	0.0388	0.00427		No	9.07475	0.11013	-2.20611	-9.08035	9.08035		LONRF1	AgilentProbeDB
655669	A_23_P136238	TMEM203	Homo sapiens transmembrane protein 203 (TMEM203), mRNA [NM_053045]	NM_053045	-1.52289	0.33626	0.03	-33.3345	5.92725e-06	933	0.000260932	-4.52897	OK	No	-2.13725	0.10598	0.00245		No	33.3345	0.02311	-3.76748	-43.2709	43.2709		TMEM203	AgilentProbeDB
674097	A_23_P17192	RAPGEF4	Homo sapiens Rap guanine nucleotide exchange factor (GEF) 4 (RAPGEF4), transcript variant 1, mRNA [NM_007023]	NM_007023	0.66445	0.14683	4.61797	4.61797	6.02815e-06	934	0.00026509	4.5254	OK	No	-2.02675	0.0051	0.02185		No	4.61797	4.28569	1.45528	4.28569	4.28569		RAPGEF4	AgilentProbeDB
643733	A_24_P453970	AV691872	AV691872 GKC Homo sapiens cDNA clone GKCDSB09 5', mRNA sequence [AV691872]		1.2938	0.28599	19.6697	19.6697	6.07188e-06	935	0.000266728	4.52387	OK	No	-2.02645	0.00488	0.19858		No	19.6697	40.6805	3.70575	40.6805	40.6805		AV691872	AgilentProbeDB
659749	A_24_P103944	ATM	Homo sapiens ataxia telangiectasia mutated, mRNA (cDNA clone IMAGE:4290281), with apparent retained intron. [BC022307]	BC022307	-0.93059	0.20573	0.11733	-8.52297	6.08635e-06	936	0.000267078	-4.52337	OK	No	-2.37443	0.01472	0.0022		No	8.52297	0.14916	-1.90274	-6.70426	6.70426		ATM	AgilentProbeDB
661404	A_24_P394408	AFF4	Homo sapiens AF4/FMR2 family, member 4 (AFF4), mRNA [NM_014423]	NM_014423	-1.25588	0.27774	0.05548	-18.0251	6.13472e-06	937	0.000268913	-4.52169	OK	No	-2.18919	0.04598	0.00253		No	18.0251	0.05497	-2.90093	-18.1911	18.1911		AFF4	AgilentProbeDB
655491	A_23_P12826	BC069749	Homo sapiens cDNA clone IMAGE:7262596, with apparent retained intron. [BC069749]	BC069749	-0.53066	0.11751	0.29467	-3.39362	6.3023e-06	938	0.000275964	-4.51599	OK	No	-2.18382	0.01773	0.00606		No	3.39362	0.34188	-1.07329	-2.92497	2.92497		BC069749	AgilentProbeDB
658490	A_23_P87810	THC2730823	O19057_PONPY (O19057) Fertilin alpha protein, partial (19%) [THC2730823]		-1.06213	0.23529	0.08667	-11.538	6.35547e-06	939	0.000277996	-4.5142	OK	No	-2.15833	0.03207	0.00307		No	11.538	0.09567	-2.34685	-10.4526	10.4526		THC2730823	AgilentProbeDB
649896	A_24_P571824	A_24_P571824	Unknown		0.52376	0.11614	3.34009	3.34009	6.49282e-06	940	0.000283702	4.50967	OK	No	-0.55477	0.16017	0.56623		No	3.34009	3.53519	1.26277	3.53519	3.53519			AgilentProbeDB
666895	A_32_P115606	PXK	Homo sapiens PX ser/thr kinase v2 mRNA, complete cds, alternatively spliced. [AY437879]	AK131385	-0.93087	0.20649	0.11725	-8.52848	6.54151e-06	941	0.000285525	-4.50809	OK	No	-2.32463	0.01658	0.00264		No	8.52848	0.15942	-1.8362	-6.27267	6.27267		PXK	AgilentProbeDB
648851	A_32_P223551	AK308671	Homo sapiens cDNA, FLJ98712. [AK308671]		1.5567	0.34545	36.0329	36.0329	6.59745e-06	942	0.000287661	4.50628	OK	No	-1.77121	0.00348	0.40625		No	36.0329	116.892	4.76125	116.892	116.892		AK308671	AgilentProbeDB
664409	A_24_P137563	SCLT1	Homo sapiens sodium channel and clathrin linker 1 (SCLT1), mRNA [NM_144643]	NM_144643	-0.89108	0.19784	0.1285	-7.7818	6.66993e-06	943	0.000290513	-4.50396	OK	No	-1.83852	0.05192	0.00628		No	7.7818	0.12102	-2.11182	-8.26326	8.26326		SCLT1	AgilentProbeDB
649847	A_23_P51317	CCDC76	Homo sapiens coiled-coil domain containing 76 (CCDC76), mRNA [NM_019083]	NM_019083	-1.20986	0.26876	0.06168	-16.2128	6.74572e-06	944	0.000293503	-4.50156	OK	No	-2.33454	0.02776	0.00211		No	16.2128	0.07604	-2.57655	-13.1517	13.1517		CCDC76	AgilentProbeDB
652426	A_32_P4349	THC2546004	Unknown		-1.21952	0.27096	0.06032	-16.5777	6.77393e-06	945	0.000294419	-4.50067	OK	No	-2.26343	0.03407	0.00254		No	16.5777	0.07457	-2.59596	-13.4095	13.4095		THC2546004	AgilentProbeDB
649722	A_23_P41796	MAP3K1	Homo sapiens mitogen-activated protein kinase kinase kinase 1 (MAP3K1), mRNA [NM_005921]	AF042838	-1.19456	0.26551	0.06389	-15.6518	6.82481e-06	946	0.000296317	-4.49908	OK	No	-2.06211	0.05839	0.00283		No	15.6518	0.04849	-3.02632	-20.6212	20.6212		MAP3K1	AgilentProbeDB
681166	A_23_P408167	GPRASP2	Homo sapiens G protein-coupled receptor associated sorting protein 2 (GPRASP2), transcript variant 1, mRNA [NM_001004051]	NM_001004051	-1.24914	0.27765	0.05635	-17.7477	6.82918e-06	947	0.000296193	-4.49894	OK	No	-2.31903	0.03118	0.00211		No	17.7477	0.06757	-2.6946	-14.7995	14.7995		GPRASP2	AgilentProbeDB
656063	A_23_P103522	SELL	Homo sapiens selectin L (SELL), mRNA [NM_000655]	NM_000655	-1.19789	0.26628	0.0634	-15.7722	6.83793e-06	948	0.00029626	-4.49867	OK	No	-2.02912	0.05858	0.00311		No	15.7722	0.05314	-2.93479	-18.8175	18.8175		SELL	AgilentProbeDB
666256	A_23_P101093	COPZ2	Homo sapiens coatomer protein complex, subunit zeta 2 (COPZ2), mRNA [NM_016429]	NM_016429	-1.69365	0.37684	0.02025	-49.3911	6.97817e-06	949	0.000302017	-4.49435	OK	No	-2.05452	0.25209	0.00269		No	49.3911	0.01068	-4.53974	-93.6669	93.6669		COPZ2	AgilentProbeDB
676822	A_23_P105753	PWP1	full-length cDNA clone CS0DF015YE22 of Fetal brain of Homo sapiens (human). [CR621244]	CR621244	-1.32243	0.29425	0.0476	-21.0101	6.98098e-06	950	0.000301821	-4.49427	OK	No	-2.0578	0.06366	0.00258		No	21.0101	0.04053	-3.2058	-24.6752	24.6752		PWP1	AgilentProbeDB
667462	A_23_P131866	AURKA	Homo sapiens aurora kinase A (AURKA), transcript variant 1, mRNA [NM_198433]	NM_198433	-1.36932	0.30474	0.04272	-23.4057	7.00725e-06	951	0.000302638	-4.49347	OK	No	-2.01183	0.09605	0.00302		No	23.4057	0.03141	-3.46071	-31.8395	31.8395		AURKA	AgilentProbeDB
679615	A_23_P100441	NIP30	Homo sapiens NEFA-interacting nuclear protein NIP30 (NIP30), mRNA [NM_024946]	NM_024946	-1.35168	0.3009	0.0445	-22.4738	7.05067e-06	952	0.000304193	-4.49215	OK	No	-2.15026	0.06469	0.00227		No	22.4738	0.03517	-3.34769	-28.4369	28.4369		NIP30	AgilentProbeDB
672907	A_23_P500892	TUB	Homo sapiens tubby homolog (mouse) (TUB), transcript variant 1, mRNA [NM_003320]	NM_003320	-0.711	0.15829	0.19454	-5.14044	7.06529e-06	953	0.000304504	-4.49171	OK	No	-2.30472	0.01682	0.00448		No	5.14044	0.26618	-1.32359	-3.75689	3.75689		TUB	AgilentProbeDB
671289	A_32_P147149	FLJ33630	Homo sapiens full length insert cDNA clone ZD74E10. [AF088062]	AF088062	-1.49019	0.33221	0.03235	-30.9166	7.26827e-06	954	0.000312924	-4.48568	OK	No	-2.19794	0.067	0.00223		No	30.9166	0.03327	-3.40323	-30.0611	30.0611		FLJ33630	AgilentProbeDB
646087	A_32_P129416	BQ775944	BQ775944 UI-H-FH0-bch-j-21-0-UI.s1 NCI_CGAP_FH0 Homo sapiens cDNA clone UI-H-FH0-bch-j-21-0-UI 3', mRNA sequence [BQ775944]	BQ775944	-1.22263	0.27274	0.05989	-16.6968	7.36492e-06	955	0.000316753	-4.48286	OK	No	-1.98817	0.06796	0.00423		No	16.6968	0.06219	-2.7775	-16.0787	16.0787		BQ775944	AgilentProbeDB
660778	A_24_P399694	ZCCHC3	Homo sapiens zinc finger, CCHC domain containing 3 (ZCCHC3), mRNA [NM_033089]	NM_033089	-1.10692	0.24695	0.07818	-12.7915	7.38474e-06	956	0.000317273	-4.48229	OK	No	-2.28294	0.02611	0.00252		No	12.7915	0.09642	-2.33903	-10.3712	10.3712		ZCCHC3	AgilentProbeDB
669944	A_23_P409648	SP140L	Homo sapiens SP140 nuclear body protein-like, mRNA (cDNA clone IMAGE:3546703), complete cds. [BC004921]	BC004921	-1.41307	0.31538	0.03863	-25.8861	7.44497e-06	957	0.000319527	-4.48055	OK	No	-2.10043	0.09228	0.00225		No	25.8861	0.02436	-3.71467	-41.0449	41.0449		SP140L	AgilentProbeDB
647955	A_23_P68517	TMC2	Homo sapiens cDNA FLJ37470 fis, clone BRAWH2012258. [AK094789]	AK094789	-1.07869	0.24077	0.08343	-11.9865	7.45554e-06	958	0.000319647	-4.48025	OK	No	-2.35329	0.03265	0.00296		No	11.9865	0.09066	-2.40065	-11.0304	11.0304		TMC2	AgilentProbeDB
674345	A_23_P102842	NFS1	Homo sapiens NFS1 nitrogen fixation 1 homolog (S. cerevisiae) (NFS1), nuclear gene encoding mitochondrial protein, mRNA [NM_021100]	NM_021100	-1.23826	0.27642	0.05777	-17.3085	7.47864e-06	959	0.000320303	-4.47959	OK	No	-2.16891	0.06017	0.00222		No	17.3085	0.03692	-3.299	-27.0855	27.0855		NFS1	AgilentProbeDB
641909	A_23_P259555	OR12D3	Homo sapiens olfactory receptor, family 12, subfamily D, member 3 (OR12D3), mRNA [NM_030959]	NM_030959	0.49909	0.1115	3.15564	3.15564	7.60657e-06	960	0.000325442	4.47597	OK	No	-1.0883	0.05138	0.15655		No	3.15564	3.04705	1.11418	3.04705	3.04705		OR12D3	AgilentProbeDB
665314	A_23_P156826	C6orf105	Homo sapiens chromosome 6 open reading frame 105 (C6orf105), mRNA [NM_032744]	NM_032744	-0.54924	0.1228	0.28233	-3.5419	7.73149e-06	961	0.000330443	-4.47249	OK	No	-2.18215	0.02034	0.00745		No	3.5419	0.36631	-1.00428	-2.72995	2.72995		C6orf105	AgilentProbeDB
651686	A_23_P301051	PAIP2B	Homo sapiens poly(A) binding protein interacting protein 2B (PAIP2B), mRNA [NM_020459]	AB032981	-1.63842	0.36644	0.02299	-43.4929	7.77703e-06	962	0.000332044	-4.47123	OK	No	-1.93149	0.37461	0.00233		No	43.4929	0.00621	-5.08197	-161.091	161.091		PAIP2B	AgilentProbeDB
660728	A_24_P71439	PUM2	Homo sapiens pumilio homolog 2 (Drosophila) (PUM2), mRNA [NM_015317]	NM_015317	-1.56308	0.34959	0.02735	-36.5658	7.7771e-06	963	0.000331702	-4.47123	OK	No	-1.57294	0.49996	0.00627		No	36.5658	0.01255	-4.37828	-79.701	79.701		PUM2	AgilentProbeDB
651422	A_32_P199429	NCAM2	Neural cell adhesion molecule 2 Precursor (N-CAM 2) [Source:UniProtKB/Swiss-Prot;Acc:O15394] [ENST00000400546]		-0.92888	0.20779	0.11779	-8.48952	7.81254e-06	964	0.000332868	-4.47026	OK	No	-2.34387	0.01536	0.00251		No	8.48952	0.16356	-1.81058	-6.11402	6.11402		NCAM2	AgilentProbeDB
659008	A_23_P84721	AF090898	Homo sapiens clone HQ0149 PRO0149 mRNA, complete cds. [AF090898]	AF090898	-1.68274	0.37645	0.02076	-48.1654	7.81977e-06	965	0.00033283	-4.47006	OK	No	-2.06086	0.18608	0.0025		No	48.1654	0.01343	-4.31037	-74.4678	74.4678		AF090898	AgilentProbeDB
667075	A_23_P328237	SPTY2D1	Homo sapiens SPT2, Suppressor of Ty, domain containing 1 (S. cerevisiae) (SPTY2D1), mRNA [NM_194285]	NM_194285	-1.47006	0.32905	0.03388	-29.5161	7.90922e-06	966	0.000336289	-4.46763	OK	No	-1.79226	0.24196	0.00387		No	29.5161	0.01597	-4.13681	-62.6026	62.6026		SPTY2D1	AgilentProbeDB
665304	A_32_P52251	CR612065	full-length cDNA clone CS0DC012YI02 of Neuroblastoma Cot 25-normalized of Homo sapiens (human). [CR612065]	CR612065	-1.23948	0.27748	0.05761	-17.3573	7.93697e-06	967	0.00033712	-4.46688	OK	No	-2.33524	0.04042	0.00302		No	17.3573	0.07472	-2.594	-13.3832	13.3832		CR612065	AgilentProbeDB
672347	A_23_P145584	UBE2H	Homo sapiens ubiquitin-conjugating enzyme E2H (UBC8 homolog, yeast) (UBE2H), transcript variant 1, mRNA [NM_003344]	NM_003344	-0.98705	0.22098	0.10303	-9.70612	7.94322e-06	968	0.000337037	-4.46671	OK	No	-2.23908	0.02264	0.00289		No	9.70612	0.12758	-2.05898	-7.83799	7.83799		UBE2H	AgilentProbeDB
668381	A_24_P167806	IDH3A	Homo sapiens isocitrate dehydrogenase 3 (NAD+) alpha (IDH3A), nuclear gene encoding mitochondrial protein, mRNA [NM_005530]	NM_005530	-1.24028	0.2778	0.05751	-17.3892	8.01854e-06	969	0.000339882	-4.46469	OK	No	-2.12843	0.08351	0.0022		No	17.3892	0.02637	-3.63552	-37.9217	37.9217		IDH3A	AgilentProbeDB
653888	A_32_P172141	CDON	Homo sapiens Cdon homolog (mouse) (CDON), mRNA [NM_016952]	NM_016952	-0.84559	0.18954	0.1427	-7.00789	8.1472e-06	970	0.000344979	-4.46128	OK	No	-2.34234	0.01305	0.00243		No	7.00789	0.186	-1.68203	-5.37644	5.37644		CDON	AgilentProbeDB
677610	A_24_P385190	SLC4A1	Homo sapiens solute carrier family 4, anion exchanger, member 1 (erythrocyte membrane protein band 3, Diego blood group) (SLC4A1), mRNA [NM_000342]	NM_000342	0.4608	0.10336	2.88936	2.88936	8.25933e-06	971	0.000349367	4.45835	OK	No	-1.42079	0.02588	0.07136		No	2.88936	2.75748	1.01432	2.75748	2.75748		SLC4A1	AgilentProbeDB
647656	A_23_P145204	HFE	Homo sapiens hemochromatosis (HFE), transcript variant 1, mRNA [NM_000410]	NM_139004	-0.89628	0.20114	0.12697	-7.87559	8.3483e-06	972	0.000352767	-4.45605	OK	No	-2.36485	0.01397	0.0021		No	7.87559	0.1502	-1.89581	-6.65795	6.65795		HFE	AgilentProbeDB
657634	A_24_P318544	CSNK1D	Homo sapiens mRNA for casein kinase 1, delta isoform 1 variant protein. [AB209463]	AB209463	-1.27557	0.28656	0.05302	-18.8612	8.53334e-06	973	0.000360216	-4.45135	OK	No	-2.09004	0.09587	0.00236		No	18.8612	0.02465	-3.70302	-40.5698	40.5698		CSNK1D	AgilentProbeDB
657179	A_23_P362191	ENST00000315707	Uncharacterized protein C17orf44 [Source:UniProtKB/Swiss-Prot;Acc:Q8NAT9] [ENST00000315707]	BC113564	-1.33086	0.29909	0.04668	-21.4218	8.6019e-06	974	0.000362737	-4.44963	OK	No	-2.25443	0.051	0.00233		No	21.4218	0.04559	-3.08808	-21.9349	21.9349		ENST00000315707	AgilentProbeDB
666657	A_23_P124699	A_23_P124699	Unknown		0.61399	0.13802	4.11136	4.11136	8.652e-06	975	0.000364475	4.44838	OK	No	-1.20817	0.03159	0.14303		No	4.11136	4.52801	1.51028	4.52801	4.52801			AgilentProbeDB
667758	A_23_P117862	NDNL2	Homo sapiens necdin-like 2 (NDNL2), mRNA [NM_138704]	NM_138704	-1.26809	0.2851	0.05394	-18.539	8.67507e-06	976	0.000365073	-4.44781	OK	No	-1.89	0.12365	0.00288		No	18.539	0.0233	-3.75921	-42.9144	42.9144		NDNL2	AgilentProbeDB
659520	A_24_P23527	THAP5	Homo sapiens THAP domain containing 5 (THAP5), transcript variant 2, mRNA [NM_182529]	NM_182529	1.74604	0.39259	55.7231	55.7231	8.68881e-06	977	0.000365277	4.44747	OK	No	-2.0511	0.00292	0.17548		No	55.7231	60.0793	4.09566	60.0793	60.0793		THAP5	AgilentProbeDB
665602	A_24_P285831	NDUFB5	Homo sapiens NADH dehydrogenase (ubiquinone) 1 beta subcomplex, 5, 16kDa (NDUFB5), nuclear gene encoding mitochondrial protein, mRNA [NM_002492]	NM_002492	-1.37416	0.30902	0.04225	-23.6681	8.71186e-06	978	0.000365871	-4.4469	OK	No	-2.16519	0.05714	0.00246		No	23.6681	0.04298	-3.14705	-23.2673	23.2673		NDUFB5	AgilentProbeDB
647192	A_23_P361014	TSHZ3	Homo sapiens teashirt zinc finger homeobox 3 (TSHZ3), mRNA [NM_020856]	NM_020856	-0.96297	0.21659	0.1089	-9.18273	8.74302e-06	979	0.000366805	-4.44613	OK	No	-2.36948	0.0183	0.00299		No	9.18273	0.16349	-1.81101	-6.11661	6.11661		TSHZ3	AgilentProbeDB
643600	A_23_P86900	B3GNT1	Homo sapiens UDP-GlcNAc:betaGal beta-1,3-N-acetylglucosaminyltransferase 1 (B3GNT1), mRNA [NM_006876]	NM_006876	-1.05531	0.23736	0.08804	-11.3582	8.74954e-06	980	0.000366704	-4.44597	OK	No	-2.29518	0.02432	0.00265		No	11.3582	0.10895	-2.2169	-9.17879	9.17879		B3GNT1	AgilentProbeDB
668366	A_23_P85922	BMP8A	Homo sapiens bone morphogenetic protein 8a (BMP8A), mRNA [NM_181809]	NM_181809	0.4152	0.09339	2.60139	2.60139	8.75035e-06	981	0.000366364	4.44595	OK	No	-1.04737	0.06117	0.14759		No	2.60139	2.413	0.88087	2.413	2.413		BMP8A	AgilentProbeDB
672075	A_24_P861009	BRWD1	Homo sapiens bromodomain and WD repeat domain containing 1 (BRWD1), transcript variant 3, mRNA [NM_001007246]	NM_001007246	-1.04524	0.23515	0.09011	-11.098	8.79128e-06	982	0.000367703	-4.44495	OK	No	-1.25961	0.28546	0.01841		No	11.098	0.0645	-2.74102	-15.5028	15.5028		BRWD1	AgilentProbeDB
666160	A_23_P166100	TXNDC13	Homo sapiens thioredoxin domain containing 13 (TXNDC13), mRNA [NM_021156]	NM_021156	-1.21748	0.27398	0.06061	-16.4998	8.84051e-06	983	0.000369386	-4.44375	OK	No	-2.17055	0.04676	0.00255		No	16.4998	0.05453	-2.909	-18.3384	18.3384		TXNDC13	AgilentProbeDB
668382	A_23_P30050	SLC30A9	Homo sapiens solute carrier family 30 (zinc transporter), member 9 (SLC30A9), mRNA [NM_006345]	NM_006345	-1.36933	0.30841	0.04272	-23.4061	8.99579e-06	984	0.000375492	-4.44	OK	No	-2.05954	0.08942	0.00267		No	23.4061	0.02982	-3.51258	-33.5346	33.5346		SLC30A9	AgilentProbeDB
673734	A_32_P235840	AL526449	AL526449 AL526449 Homo sapiens NEUROBLASTOMA COT 25-NORMALIZED Homo sapiens cDNA clone CS0DC014YG04 3-PRIME, mRNA sequence [AL526449]	AL526449	0.36428	0.08208	2.31354	2.31354	9.0876e-06	985	0.000378939	4.43782	OK	No	-0.51706	0.21639	0.47738		No	2.31354	2.20614	0.79124	2.20614	2.20614		AL526449	AgilentProbeDB
662338	A_32_P98534	KLHL12	Homo sapiens kelch-like 12 (Drosophila) (KLHL12), mRNA [NM_021633]	NM_021633	-1.17683	0.26521	0.06655	-15.0257	9.10787e-06	986	0.000379399	-4.43734	OK	No	-2.18429	0.03727	0.00273		No	15.0257	0.07331	-2.61306	-13.6408	13.6408		KLHL12	AgilentProbeDB
668956	A_24_P718354	AK025474	Homo sapiens cDNA: FLJ21821 fis, clone HEP01311, highly similar to HSU18420 Human ras-related small GTP binding protein Rab5 (rab5) mRNA. [AK025474]	AK025474	-1.17868	0.26567	0.06627	-15.0895	9.13853e-06	987	0.000380291	-4.43661	OK	No	-2.15611	0.03943	0.00336		No	15.0895	0.08533	-2.46126	-11.7196	11.7196		AK025474	AgilentProbeDB
668085	A_23_P121875	C5orf28	Homo sapiens chromosome 5 open reading frame 28 (C5orf28), mRNA [NM_022483]	NM_022483	-0.93496	0.21074	0.11616	-8.60909	9.14424e-06	988	0.000380143	-4.43648	OK	No	-2.34541	0.01598	0.00233		No	8.60909	0.14578	-1.92564	-6.85955	6.85955		C5orf28	AgilentProbeDB
651894	A_23_P128808	GPR132	Homo sapiens G protein-coupled receptor 132 (GPR132), mRNA [NM_013345]	NM_013345	-1.4923	0.33643	0.03219	-31.0671	9.17653e-06	989	0.0003811	-4.43572	OK	No	-2.09332	0.23948	0.00259		No	31.0671	0.01079	-4.52869	-92.6367	92.6367		GPR132	AgilentProbeDB
646187	A_32_P104300	BE703537	BE703537 MR3-NN1112-180700-001-e12 NN1112 Homo sapiens cDNA, mRNA sequence [BE703537]	BE703537	0.99642	0.2247	9.91784	9.91784	9.23072e-06	990	0.000382963	4.43445	OK	No	-1.8226	0.01234	0.41786		No	9.91784	33.8508	3.52196	33.8508	33.8508		BE703537	AgilentProbeDB
673310	A_24_P803246	BQ321120	RC1-CT0249-240800-211-g03 CT0249 Homo sapiens cDNA, mRNA sequence [BQ321120]	BQ321120	-0.94384	0.21301	0.1138	-8.78696	9.37796e-06	991	0.000388679	-4.43104	OK	No	-2.31681	0.0238	0.00303		No	8.78696	0.12736	-2.0607	-7.85148	7.85148		BQ321120	AgilentProbeDB
662560	A_32_P134493	BE184907	MR1-HT0707-100500-001-b09 HT0707 Homo sapiens cDNA, mRNA sequence [BE184907]	BE184906	-1.0861	0.24515	0.08202	-12.1927	9.40652e-06	992	0.00038947	-4.43038	OK	No	-1.53588	0.4299	0.02028		No	12.1927	0.04718	-3.05376	-21.1948	21.1948		BE184907	AgilentProbeDB
670394	A_23_P45234	ZNF41	Homo sapiens zinc finger protein 41 (ZNF41), transcript variant 2, mRNA [NM_153380]	NM_153380	-1.50064	0.33878	0.03158	-31.6698	9.44426e-06	993	0.000390639	-4.42952	OK	No	-2.01502	0.13984	0.00239		No	31.6698	0.01707	-4.07051	-58.587	58.587		ZNF41	AgilentProbeDB
661602	A_23_P47322	BTG4	Homo sapiens B-cell translocation gene 4 (BTG4), mRNA [NM_017589]	NM_017589	-1.36772	0.3089	0.04288	-23.3196	9.52373e-06	994	0.000393529	-4.42771	OK	No	-2.25957	0.05121	0.00219		No	23.3196	0.04286	-3.14976	-23.3305	23.3305		BTG4	AgilentProbeDB
642826	A_23_P46690	TMEM81	Homo sapiens transmembrane protein 81 (TMEM81), mRNA [NM_203376]	NM_203376	-1.32121	0.29847	0.04773	-20.9514	9.57446e-06	995	0.000395228	-4.42657	OK	No	-2.03099	0.07739	0.00266		No	20.9514	0.03433	-3.37172	-29.1287	29.1287		TMEM81	AgilentProbeDB
678936	A_32_P211080	HERC2P2	Homo sapiens hect domain and RLD 2 pseudogene 2 (HERC2P2), non-coding RNA [NR_002824]	NM_199045	-1.33211	0.30116	0.04655	-21.4838	9.72064e-06	996	0.000400859	-4.4233	OK	No	-1.69012	0.1934	0.00686		No	21.4838	0.03549	-3.33853	-28.1777	28.1777		HERC2P2	AgilentProbeDB
657509	A_23_P142697	TTLL4	Homo sapiens tubulin tyrosine ligase-like family, member 4 (TTLL4), mRNA [NM_014640]	NM_014640	-1.09627	0.24788	0.08012	-12.4816	9.75509e-06	997	0.000401876	-4.42253	OK	No	-2.38213	0.02026	0.00209		No	12.4816	0.10323	-2.27083	-9.68743	9.68743		TTLL4	AgilentProbeDB
641734	A_24_P932632	CR617018	full-length cDNA clone CS0DG001YH13 of B cells (Ramos cell line) of Homo sapiens (human). [CR617018]	CR617018	-0.9231	0.20878	0.11937	-8.37721	9.81006e-06	998	0.000403736	-4.42132	OK	No	-2.35587	0.01902	0.00379		No	8.37721	0.1995	-1.61196	-5.01264	5.01264		CR617018	AgilentProbeDB
647715	A_24_P237586	ANKRD37	Homo sapiens ankyrin repeat domain 37 (ANKRD37), mRNA [NM_181726]	NM_181726	-1.34241	0.30366	0.04546	-21.9993	9.834e-06	999	0.000404316	-4.42079	OK	No	-1.52209	0.41893	0.00632		No	21.9993	0.01508	-4.1943	-66.3076	66.3076		ANKRD37	AgilentProbeDB
645957	A_23_P105856	SLC46A3	Homo sapiens solute carrier family 46, member 3 (SLC46A3), transcript variant 1, mRNA [NM_181785]	NM_181785	-1.139	0.25774	0.07261	-13.7721	9.91022e-06	1000	0.000407042	-4.41912	OK	No	-2.23299	0.03383	0.00261		No	13.7721	0.07707	-2.56309	-12.9758	12.9758		SLC46A3	AgilentProbeDB
661639	A_23_P28318	C2orf56	Homo sapiens chromosome 2 open reading frame 56 (C2orf56), transcript variant 1, mRNA [NM_144736]	NM_018607	-0.98014	0.22181	0.10468	-9.55302	9.92334e-06	1001	0.000407174	-4.41884	OK	No	-1.611	0.11913	0.00818		No	9.55302	0.0687	-2.67798	-14.5556	14.5556		C2orf56	AgilentProbeDB
651023	A_24_P321511	GOLT1B	Homo sapiens golgi transport 1 homolog B (S. cerevisiae) (GOLT1B), mRNA [NM_016072]	NM_016072	-0.85056	0.1925	0.14107	-7.08867	9.93866e-06	1002	0.000407396	-4.4185	OK	No	-2.32037	0.0147	0.00214		No	7.08867	0.14566	-1.9265	-6.86546	6.86546		GOLT1B	AgilentProbeDB
680295	A_23_P48470	XRCC3	Homo sapiens X-ray repair complementing defective repair in Chinese hamster cells 3 (XRCC3), transcript variant 2, mRNA [NM_005432]	NM_005432	0.60152	0.13617	3.99499	3.99499	9.99694e-06	1003	0.000409376	4.41724	OK	No	-0.7498	0.08944	0.4904		No	3.99499	5.48297	1.70165	5.48297	5.48297		XRCC3	AgilentProbeDB
642365	A_24_P485105	THC2632823	ALU1_HUMAN (P39188) Alu subfamily J sequence contamination warning entry, partial (7%) [THC2632823]	BI494113	-0.88007	0.20111	0.1318	-7.58704	1e-05	1004	0.000409094	-4.37616	OK	No	-2.25304	0.01862	0.00295		No	7.58704	0.15845	-1.84234	-6.31131	6.31131		THC2632823	AgilentProbeDB
643214	A_23_P253524	CENPE	Homo sapiens centromere protein E, 312kDa (CENPE), mRNA [NM_001813]	NM_001813	-0.86362	0.19708	0.13689	-7.30498	1e-05	1005	0.000408687	-4.382	OK	No	-2.26425	0.02261	0.00508		No	7.30498	0.22449	-1.49394	-4.45462	4.45462		CENPE	AgilentProbeDB
644396	A_24_P938352	CPM	Homo sapiens carboxypeptidase M (CPM), transcript variant 1, mRNA [NM_001874]	NM_001874	-1.44918	0.32956	0.03555	-28.1305	1e-05	1006	0.00040828	-4.39731	OK	No	-2.02263	0.26388	0.00312		No	28.1305	0.01184	-4.43633	-84.4642	84.4642		CPM	AgilentProbeDB
644964	A_23_P113453	A_23_P113453	Unknown		0.80352	0.18453	6.36091	6.36091	1e-05	1007	0.000407875	4.3543	OK	No	-1.96358	0.00649	0.0376		No	6.36091	5.78993	1.75612	5.78993	5.78993			AgilentProbeDB
646191	A_23_P50786	CLIP3	Homo sapiens CAP-GLY domain containing linker protein 3 (CLIP3), mRNA [NM_015526]	NM_015526	-0.99489	0.22702	0.10118	-9.88303	1e-05	1008	0.00040747	-4.3824	OK	No	-2.21439	0.02526	0.00284		No	9.88303	0.1126	-2.18392	-8.88108	8.88108		CLIP3	AgilentProbeDB
646720	A_23_P76992	PGF	Homo sapiens placental growth factor (PGF), mRNA [NM_002632]	NM_002632	0.4133	0.09432	2.58999	2.58999	1e-05	1009	0.000407066	4.38176	OK	No	-1.01169	0.06419	0.16598		No	2.58999	2.5859	0.95007	2.5859	2.5859		PGF	AgilentProbeDB
646995	A_24_P67976	GGNBP2	Homo sapiens gametogenetin binding protein 2 (GGNBP2), mRNA [NM_024835]	NM_024835	-0.3655	0.0842	0.43103	-2.32004	1e-05	1010	0.000406663	-4.34059	OK	No	-1.30621	0.37022	0.35976		No	2.32004	0.97173	-0.02867	-1.02909	1.02909		GGNBP2	AgilentProbeDB
648300	A_23_P41604	TAF9	Homo sapiens TAF9 RNA polymerase II, TATA box binding protein (TBP)-associated factor, 32kDa (TAF9), transcript variant 4, mRNA [NM_001015892]	NM_001015892	-1.39689	0.31731	0.0401	-24.9397	1e-05	1011	0.000406261	-4.40234	OK	No	-1.94492	0.13634	0.00326		No	24.9397	0.02395	-3.73195	-41.7606	41.7606		TAF9	AgilentProbeDB
649551	A_23_P69699	NPY1R	Homo sapiens neuropeptide Y receptor Y1 (NPY1R), mRNA [NM_000909]	NM_000909	1.57976	0.36195	37.9979	37.9979	1e-05	1012	0.00040586	4.3646	OK	No	-2.13826	0.00271	0.10652		No	37.9979	39.3506	3.67251	39.3506	39.3506		NPY1R	AgilentProbeDB
649870	A_32_P196896	THC2507805	Unknown		-1.10856	0.25474	0.07788	-12.8398	1e-05	1013	0.000405459	-4.35177	OK	No	-2.37116	0.02295	0.00211		No	12.8398	0.09178	-2.38836	-10.8956	10.8956		THC2507805	AgilentProbeDB
650349	A_24_P916116	A_24_P916116	Unknown		0.88252	0.2021	7.62996	7.62996	1e-05	1014	0.000405059	4.36686	OK	No	-1.77483	0.0087	0.06007		No	7.62996	6.90576	1.93236	6.90576	6.90576			AgilentProbeDB
650460	A_23_P93046	EXOC3	Homo sapiens exocyst complex component 3 (EXOC3), mRNA [NM_007277]	NM_007277	-1.40667	0.32258	0.0392	-25.5078	1e-05	1015	0.00040466	-4.36076	OK	No	-1.63649	0.24741	0.00624		No	25.5078	0.02521	-3.68058	-39.6693	39.6693		EXOC3	AgilentProbeDB
650529	A_24_P913005	CD250950	AGENCOURT_14214137 NIH_MGC_179 Homo sapiens cDNA clone IMAGE:30385595 5', mRNA sequence [CD250950]		-1.60471	0.36338	0.02485	-40.2445	1e-05	1016	0.000404262	-4.41604	OK	No	-2.0423	0.14186	0.00306		No	40.2445	0.02155	-3.8376	-46.4139	46.4139		CD250950	AgilentProbeDB
651777	A_23_P216396	EXOSC2	Homo sapiens exosome component 2 (EXOSC2), mRNA [NM_014285]	NM_014285	-1.15776	0.26731	0.06954	-14.3802	1e-05	1017	0.000403864	-4.33118	OK	No	-1.24377	0.49449	0.01143		No	14.3802	0.02311	-3.7677	-43.2804	43.2804		EXOSC2	AgilentProbeDB
652302	A_23_P321485	COX18	Homo sapiens COX18 cytochrome c oxidase assembly homolog (S. cerevisiae) (COX18), mRNA [NM_173827]	NM_173827	-1.03681	0.23832	0.09187	-10.8846	1e-05	1018	0.000403468	-4.35043	OK	No	-2.03537	0.04522	0.0032		No	10.8846	0.07077	-2.64835	-14.1306	14.1306		COX18	AgilentProbeDB
652552	A_23_P85893	C1orf85	Homo sapiens chromosome 1 open reading frame 85 (C1orf85), mRNA [NM_144580]	NM_144580	0.31218	0.07082	2.05201	2.05201	1e-05	1019	0.000403072	4.40785	OK	No	-1.02315	0.07429	0.14128		No	2.05201	1.90186	0.64283	1.90186	1.90186		C1orf85	AgilentProbeDB
653622	A_23_P36266	PDHX	Homo sapiens pyruvate dehydrogenase complex, component X (PDHX), nuclear gene encoding mitochondrial protein, transcript variant 1, mRNA [NM_003477]	NM_003477	-0.91082	0.20851	0.12279	-8.14367	1e-05	1020	0.000402676	-4.36813	OK	No	-2.39781	0.01413	0.00216		No	8.14367	0.15293	-1.87776	-6.53886	6.53886		PDHX	AgilentProbeDB
654037	A_24_P924040	SSFA2	Homo sapiens sperm specific antigen 2 (SSFA2), transcript variant 2, mRNA [NM_006751]	NM_006751	-1.24438	0.28477	0.05697	-17.5542	1e-05	1021	0.000402282	-4.3698	OK	No	-2.25758	0.03956	0.00248		No	17.5542	0.06264	-2.7703	-15.9634	15.9634		SSFA2	AgilentProbeDB
654617	A_23_P103617	ANXA9	Homo sapiens annexin A9 (ANXA9), mRNA [NM_003568]	NM_003568	-1.36912	0.31024	0.04274	-23.395	1e-05	1022	0.000401888	-4.41315	OK	No	-2.12285	0.07076	0.00363		No	23.395	0.05136	-2.96895	-19.4715	19.4715		ANXA9	AgilentProbeDB
655156	A_23_P70991	JTV1	Homo sapiens JTV1 gene (JTV1), mRNA [NM_006303]	NM_006303	-1.37857	0.31294	0.04182	-23.9096	1e-05	1023	0.000401496	-4.40517	OK	No	-2.02934	0.10445	0.0027		No	23.9096	0.02589	-3.65407	-38.6317	38.6317		JTV1	AgilentProbeDB
655617	A_23_P36611	APAF1	Homo sapiens apoptotic peptidase activating factor 1 (APAF1), transcript variant 3, mRNA [NM_181861]	NM_181861	-0.89724	0.20628	0.12669	-7.89305	1e-05	1024	0.000401104	-4.3497	OK	No	-2.26234	0.0186	0.00254		No	7.89305	0.13652	-1.99132	-7.32517	7.32517		APAF1	AgilentProbeDB
655848	A_32_P167631	THC2616783	Unknown		-0.95313	0.22013	0.1114	-8.97702	1e-05	1025	0.000400712	-4.32978	OK	No	-2.41748	0.01513	0.00211		No	8.97702	0.13919	-1.97189	-7.18426	7.18426		THC2616783	AgilentProbeDB
656541	A_23_P152344	GTF3C1	Homo sapiens general transcription factor IIIC, polypeptide 1, alpha 220kDa (GTF3C1), mRNA [NM_001520]	NM_001520	-0.53381	0.12255	0.29254	-3.41833	1e-05	1026	0.000400322	-4.35604	OK	No	-0.85281	0.34328	0.07605		No	3.41833	0.22153	-1.50718	-4.51398	4.51398		GTF3C1	AgilentProbeDB
656827	A_23_P306956	ZNF566	Homo sapiens zinc finger protein 566 (ZNF566), mRNA [NM_032838]	NM_032838	-0.82073	0.18959	0.1511	-6.61808	1e-05	1027	0.000399932	-4.32906	OK	No	-2.36836	0.01277	0.00215		No	6.61808	0.1683	-1.782	-5.94173	5.94173		ZNF566	AgilentProbeDB
656900	A_23_P69853	RELL2	Homo sapiens RELT-like 2 (RELL2), transcript variant 1, mRNA [NM_173828]	NM_173828	0.33769	0.07766	2.17618	2.17618	1e-05	1028	0.000399543	4.34813	OK	No	-0.38732	0.30676	0.60766		No	2.17618	1.98092	0.68356	1.98092	1.98092		RELL2	AgilentProbeDB
656992	A_23_P13150	C11orf71	Homo sapiens chromosome 11 open reading frame 71, mRNA (cDNA clone MGC:9894 IMAGE:3868744), complete cds. [BC009041]	NM_019021	-1.27663	0.29409	0.05289	-18.9075	1e-05	1029	0.000399155	-4.3409	OK	No	-2.09894	0.06162	0.00236		No	18.9075	0.0383	-3.26224	-26.108	26.108		C11orf71	AgilentProbeDB
657005	A_23_P9677	SEMA4C	Homo sapiens sema domain, immunoglobulin domain (Ig), transmembrane domain (TM) and short cytoplasmic domain, (semaphorin) 4C (SEMA4C), mRNA [NM_017789]	NM_017789	-1.39483	0.31674	0.04029	-24.8218	1e-05	1030	0.000398767	-4.40376	OK	No	-1.78404	0.24347	0.00493		No	24.8218	0.02025	-3.89976	-49.3906	49.3906		SEMA4C	AgilentProbeDB
657039	A_24_P132019	AK023633	Homo sapiens cDNA FLJ13571 fis, clone PLACE1008405. [AK023633]	AK023633	-1.3262	0.3048	0.04718	-21.1933	1e-05	1031	0.00039838	-4.35105	OK	No	-2.26011	0.05535	0.0023		No	21.1933	0.04163	-3.17898	-24.0222	24.0222		AK023633	AgilentProbeDB
657350	A_24_P658427	NFIB	Homo sapiens nuclear factor I/B (NFIB), mRNA [NM_005596]	NM_005596	-0.97886	0.22484	0.10499	-9.52494	1e-05	1032	0.000397994	-4.35357	OK	No	-2.42457	0.01492	0.00269		No	9.52494	0.18061	-1.71142	-5.53679	5.53679		NFIB	AgilentProbeDB
657478	A_24_P639581	AK024127	Homo sapiens cDNA FLJ14065 fis, clone HEMBB1000917. [AK024127]	AK024127	-1.16324	0.26396	0.06867	-14.5627	1e-05	1033	0.000397609	-4.40693	OK	No	-2.22464	0.06272	0.00425		No	14.5627	0.06771	-2.69257	-14.7696	14.7696		AK024127	AgilentProbeDB
657596	A_24_P791829	NUFIP2	Homo sapiens nuclear fragile X mental retardation protein interacting protein 2 (NUFIP2), mRNA [NM_020772]		-1.2431	0.2843	0.05713	-17.5025	1e-05	1034	0.000397224	-4.37249	OK	No	-2.08913	0.06002	0.00231		No	17.5025	0.03845	-3.25848	-26.01	26.01		NUFIP2	AgilentProbeDB
657627	A_23_P122796	HDDC2	Homo sapiens HD domain containing 2 (HDDC2), mRNA [NM_016063]	NM_016063	1.70694	0.38702	50.9263	50.9263	1e-05	1035	0.000396841	4.41043	OK	No	-1.83686	0.00356	0.40492		No	50.9263	113.61	4.73278	113.61	113.61		HDDC2	AgilentProbeDB
658047	A_24_P935026	STK4	Homo sapiens serine/threonine kinase 4, mRNA (cDNA clone IMAGE:3950315), complete cds. [BC005231]	BC005231	-1.19695	0.27223	0.06354	-15.7381	1e-05	1036	0.000396458	-4.39681	OK	No	-2.1341	0.04724	0.00305		No	15.7381	0.06455	-2.74025	-15.4908	15.4908		STK4	AgilentProbeDB
658118	A_23_P256413	CMTM7	Homo sapiens CKLF-like MARVEL transmembrane domain containing 7 (CMTM7), transcript variant 1, mRNA [NM_138410]	NM_138410	-0.74915	0.1697	0.17818	-5.61242	1e-05	1037	0.000396075	-4.41443	OK	No	-0.9505	1.40797	0.06388		No	5.61242	0.04537	-3.09285	-22.0397	22.0397		CMTM7	AgilentProbeDB
660270	A_23_P161563	RAB38	Homo sapiens RAB38, member RAS oncogene family (RAB38), mRNA [NM_022337]	NM_022337	-1.24262	0.28477	0.0572	-17.4833	1e-05	1038	0.000395694	-4.36358	OK	No	-2.11687	0.08378	0.00229		No	17.4833	0.02734	-3.59954	-36.5814	36.5814		RAB38	AgilentProbeDB
660588	A_24_P572473	AW173501	xj07g12.x1 NCI_CGAP_Ut2 Homo sapiens cDNA clone IMAGE:2656582 3' similar to contains Alu repetitive element;contains element LTR9 repetitive element ;, mRNA sequence [AW173501]	AW173501	-0.85513	0.19417	0.1396	-7.16358	1e-05	1039	0.000395313	-4.40399	OK	No	-2.37079	0.01349	0.00216		No	7.16358	0.16043	-1.8299	-6.23327	6.23327		AW173501	AgilentProbeDB
661675	A_23_P127642	ARHGEF12	Homo sapiens Rho guanine nucleotide exchange factor (GEF) 12 (ARHGEF12), mRNA [NM_015313]	NM_015313	-0.96912	0.21961	0.10737	-9.31368	1e-05	1040	0.000394933	-4.413	OK	No	-2.2936	0.01896	0.00224		No	9.31368	0.11821	-2.13531	-8.45964	8.45964		ARHGEF12	AgilentProbeDB
661994	A_32_P171181	NBPF10	Homo sapiens neuroblastoma breakpoint family, member 10 (NBPF10), mRNA [NM_001039703]	NM_173638	-0.62258	0.14365	0.23846	-4.19356	1e-05	1041	0.000394553	-4.33405	OK	No	-0.45246	0.93031	0.18252		No	4.19356	0.19619	-1.62867	-5.0971	5.0971		NBPF10	AgilentProbeDB
662001	A_24_P190804	AP1S2	Homo sapiens adaptor-related protein complex 1, sigma 2 subunit (AP1S2), mRNA [NM_003916]	NM_003916	-0.83606	0.18944	0.14586	-6.85587	1e-05	1042	0.000394175	-4.41337	OK	No	-2.33668	0.0134	0.00226		No	6.85587	0.16851	-1.78078	-5.93447	5.93447		AP1S2	AgilentProbeDB
662148	A_24_P399942	ATP11C	Homo sapiens ATPase, class VI, type 11C (ATP11C), transcript variant 1, mRNA [NM_173694]	NM_173694	-1.09816	0.25078	0.07977	-12.5359	1e-05	1043	0.000393797	-4.379	OK	No	-2.11976	0.03783	0.0036		No	12.5359	0.09507	-2.35312	-10.5183	10.5183		ATP11C	AgilentProbeDB
663869	A_24_P157926	TNFAIP3	Homo sapiens tumor necrosis factor, alpha-induced protein 3 (TNFAIP3), mRNA [NM_006290]	NM_006290	-0.59039	0.13569	0.25681	-3.89398	1e-05	1044	0.00039342	-4.35097	OK	No	0.49698	7.35933	1.67164		No	3.89398	0.22715	-1.48216	-4.40245	4.40245		TNFAIP3	AgilentProbeDB
665079	A_23_P30784	ABT1	Homo sapiens activator of basal transcription 1 (ABT1), mRNA [NM_013375]	NM_013375	-0.83859	0.19074	0.14501	-6.89594	1e-05	1045	0.000393043	-4.39647	OK	No	-1.24559	0.33853	0.01859		No	6.89594	0.05491	-2.90211	-18.2126	18.2126		ABT1	AgilentProbeDB
665170	A_24_P63563	KIAA0141	Homo sapiens KIAA0141 (KIAA0141), transcript variant 1, mRNA [NM_014773]	NM_014773	-1.1684	0.26812	0.06786	-14.7367	1e-05	1046	0.000392667	-4.35778	OK	No	-2.06175	0.05527	0.00343		No	14.7367	0.06214	-2.77831	-16.0918	16.0918		KIAA0141	AgilentProbeDB
665469	A_24_P724040	SNRPB2	Homo sapiens small nuclear ribonucleoprotein polypeptide B'' (SNRPB2), transcript variant 1, mRNA [NM_003092]	NM_003092	-1.3761	0.314	0.04206	-23.7737	1e-05	1047	0.000392292	-4.38246	OK	No	-1.43749	0.42009	0.00642		No	23.7737	0.01529	-4.18052	-65.3998	65.3998		SNRPB2	AgilentProbeDB
665537	A_32_P530933	PYGO1	Homo sapiens pygopus homolog 1 (Drosophila) (PYGO1), mRNA [NM_015617]	NM_015617	-1.29801	0.29499	0.05035	-19.8616	1e-05	1048	0.000391918	-4.40026	OK	No	-2.1373	0.05185	0.00295		No	19.8616	0.0569	-2.86644	-17.5744	17.5744		PYGO1	AgilentProbeDB
666298	A_24_P911362	ENST00000391490	Putative uncharacterized protein [Source:UniProtKB/TrEMBL;Acc:Q9H3W0] [ENST00000391490]	U52700	-1.02869	0.23562	0.09361	-10.683	1e-05	1049	0.000391544	-4.36598	OK	No	-1.6997	0.11136	0.00926		No	10.683	0.08319	-2.48662	-12.0206	12.0206		ENST00000391490	AgilentProbeDB
666312	A_32_P174680	CF527929	CF527929 UI-1-BC0-aea-g-12-0-UI.s1 NCI_CGAP_Pl1 Homo sapiens cDNA clone UI-1-BC0-aea-g-12-0-UI 3', mRNA sequence [CF527929]	CF527929	-0.70563	0.16015	0.19696	-5.07726	1e-05	1050	0.000391171	-4.40604	OK	No	-0.36885	1.26012	0.18804		No	5.07726	0.14922	-1.9023	-6.7013	6.7013		CF527929	AgilentProbeDB
667388	A_24_P125881	DGCR2	Homo sapiens DiGeorge syndrome critical region gene 2 (DGCR2), mRNA [NM_005137]	NM_005137	-1.06327	0.2455	0.08644	-11.5684	1e-05	1051	0.000390799	-4.33112	OK	No	-2.25474	0.02749	0.00314		No	11.5684	0.11419	-2.16989	-8.75728	8.75728		DGCR2	AgilentProbeDB
667635	A_24_P326635	ADRBK1	Homo sapiens adrenergic, beta, receptor kinase 1 (ADRBK1), mRNA [NM_001619]	NM_001619	-1.07183	0.24314	0.08476	-11.7985	1e-05	1052	0.000390428	-4.40827	OK	No	-0.80862	1.22134	0.04473		No	11.7985	0.03662	-3.30707	-27.3051	27.3051		ADRBK1	AgilentProbeDB
667644	A_32_P168464	CASK	Homo sapiens calcium/calmodulin-dependent serine protein kinase (MAGUK family) (CASK), transcript variant 1, mRNA [NM_003688]	AK056476	-1.20639	0.27698	0.06217	-16.0837	1e-05	1053	0.000390057	-4.3555	OK	No	-2.0959	0.07551	0.00255		No	16.0837	0.03373	-3.3894	-29.6483	29.6483		CASK	AgilentProbeDB
667860	A_24_P934214	A_24_P934214	Unknown		-1.3446	0.30949	0.04523	-22.1106	1e-05	1054	0.000389687	-4.3445	OK	No	-2.1347	0.06509	0.00259		No	22.1106	0.03979	-3.22415	-25.1323	25.1323			AgilentProbeDB
668315	A_24_P930535	RBM45	Homo sapiens RNA binding motif protein 45, mRNA (cDNA clone IMAGE:4813419), with apparent retained intron. [BC037837]	BC037837	1.53113	0.35062	33.9728	33.9728	1e-05	1055	0.000389318	4.36692	OK	No	-2.09823	0.00224	0.39377		No	33.9728	175.861	5.16969	175.861	175.861		RBM45	AgilentProbeDB
669130	A_24_P190541	BRWD1	Homo sapiens bromodomain and WD repeat domain containing 1 (BRWD1), transcript variant 1, mRNA [NM_018963]	NM_018963	-0.85913	0.19756	0.13831	-7.22992	1e-05	1056	0.000388949	-4.34876	OK	No	-2.24989	0.01789	0.00276		No	7.22992	0.15442	-1.86809	-6.47593	6.47593		BRWD1	AgilentProbeDB
669548	A_23_P33207	AF319957	Homo sapiens FKSG22 (FKSG22) mRNA, complete cds. [AF319957]	AF319957	0.6431	0.14567	4.3964	4.3964	1e-05	1057	0.000388581	4.41461	OK	No	-1.81994	0.00855	0.03691		No	4.3964	4.31593	1.46231	4.31593	4.31593		AF319957	AgilentProbeDB
669795	A_24_P358628	GRIN2A	Homo sapiens glutamate receptor, ionotropic, N-methyl D-aspartate 2A (GRIN2A), transcript variant 2, mRNA [NM_000833]	NM_000833	-1.1626	0.26594	0.06877	-14.5412	1e-05	1058	0.000388214	-4.37165	OK	No	-2.32789	0.02669	0.00211		No	14.5412	0.07911	-2.53687	-12.64	12.64		GRIN2A	AgilentProbeDB
670760	A_23_P24269	C10orf88	Homo sapiens chromosome 10 open reading frame 88 (C10orf88), mRNA [NM_024942]	NM_024942	-0.90415	0.20804	0.1247	-8.01947	1e-05	1059	0.000387847	-4.34594	OK	No	-2.31043	0.01633	0.0028		No	8.01947	0.1713	-1.76436	-5.83783	5.83783		C10orf88	AgilentProbeDB
671904	A_23_P115190	NGF	Homo sapiens nerve growth factor (beta polypeptide) (NGF), mRNA [NM_002506]	NM_002506	0.31156	0.07059	2.0491	2.0491	1e-05	1060	0.000387481	4.41349	OK	No	-0.61681	0.18683	0.34532		No	2.0491	1.84825	0.61424	1.84825	1.84825		NGF	AgilentProbeDB
672105	A_24_P356015	EIF2S1	Homo sapiens eukaryotic translation initiation factor 2, subunit 1 alpha, 35kDa (EIF2S1), mRNA [NM_004094]	NM_004094	-1.34058	0.30485	0.04565	-21.9069	1e-05	1061	0.000387116	-4.39746	OK	No	-2.09424	0.06947	0.00231		No	21.9069	0.03332	-3.40174	-30.0163	30.0163		EIF2S1	AgilentProbeDB
672333	A_23_P145574	HINT3	Homo sapiens histidine triad nucleotide binding protein 3 (HINT3), mRNA [NM_138571]	NM_138571	-0.94213	0.21502	0.11425	-8.75239	1e-05	1062	0.000386751	-4.38158	OK	No	-2.02897	0.03731	0.00405		No	8.75239	0.10846	-2.22135	-9.2198	9.2198		HINT3	AgilentProbeDB
672893	A_23_P153502	AKT1S1	Homo sapiens AKT1 substrate 1 (proline-rich) (AKT1S1), transcript variant 1, mRNA [NM_032375]	NM_032375	-1.15003	0.26246	0.07079	-14.1264	1e-05	1063	0.000386388	-4.38168	OK	No	-2.18295	0.03661	0.00319		No	14.1264	0.08705	-2.44131	-11.488	11.488		AKT1S1	AgilentProbeDB
672915	A_23_P121506	C4orf8	Homo sapiens chromosome 4 open reading frame 8 (C4orf8), mRNA [NM_003704]	NM_003704	-1.13108	0.25942	0.07395	-13.5234	1e-05	1064	0.000386024	-4.36005	OK	No	-1.7607	0.11436	0.00452		No	13.5234	0.03953	-3.23057	-25.2941	25.2941		C4orf8	AgilentProbeDB
673507	A_24_P8494	SEC61B	Homo sapiens Sec61 beta subunit (SEC61B), mRNA [NM_006808]	NM_006808	-1.2742	0.2907	0.05319	-18.8018	1e-05	1065	0.000385662	-4.38327	OK	No	-0.56577	2.91484	0.06486		No	18.8018	0.02225	-3.8054	-44.9432	44.9432		SEC61B	AgilentProbeDB
673580	A_24_P392475	BPTF	Homo sapiens cDNA: FLJ23531 fis, clone LNG06065. [AK027184]	AK027184	-0.96005	0.21867	0.10964	-9.12111	1e-05	1066	0.0003853	-4.39045	OK	No	-2.15788	0.02785	0.00252		No	9.12111	0.09035	-2.40403	-11.0677	11.0677		BPTF	AgilentProbeDB
675891	A_24_P288954	SRRD	Homo sapiens SRR1 domain containing (SRRD), mRNA [NM_001013694]	NM_001013694	-1.01105	0.23217	0.09749	-10.2577	1e-05	1067	0.000384939	-4.35485	OK	No	-2.11744	0.0329	0.00332		No	10.2577	0.10083	-2.29427	-9.91723	9.91723		SRRD	AgilentProbeDB
676025	A_23_P15233	A_23_P15233	Unknown		-0.99834	0.2268	0.10038	-9.96194	1e-05	1068	0.000384579	-4.4018	OK	No	-2.02215	0.04898	0.00464		No	9.96194	0.09476	-2.35636	-10.5524	10.5524			AgilentProbeDB
676145	A_24_P110719	ZNF236	Homo sapiens zinc finger protein 236 (ZNF236), mRNA [NM_007345]	NM_007345	-0.76152	0.17591	0.17317	-5.77454	1e-05	1069	0.000384219	-4.32899	OK	No	-1.29773	0.54548	0.02138		No	5.77454	0.0392	-3.23914	-25.5118	25.5118		ZNF236	AgilentProbeDB
677625	A_23_P14351	AKAP6	Homo sapiens A kinase (PRKA) anchor protein 6 (AKAP6), mRNA [NM_004274]	NM_004274	-1.44252	0.3313	0.0361	-27.7026	1e-05	1070	0.00038386	-4.35411	OK	No	-2.11202	0.10262	0.00299		No	27.7026	0.02911	-3.53654	-34.3478	34.3478		AKAP6	AgilentProbeDB
678275	A_23_P152055	EFTUD1	Homo sapiens elongation factor Tu GTP binding domain containing 1 (EFTUD1), transcript variant 1, mRNA [NM_024580]	NM_024580	-1.31161	0.30298	0.0488	-20.4932	1e-05	1071	0.000383501	-4.32897	OK	No	-2.15488	0.07107	0.00219		No	20.4932	0.03075	-3.48184	-32.5194	32.5194		EFTUD1	AgilentProbeDB
679011	A_32_P333341	BC021055	Homo sapiens cDNA clone IMAGE:2822943, **** WARNING: chimeric clone ****. [BC021055]	BC021055	-1.26668	0.29063	0.05412	-18.4792	1e-05	1072	0.000383144	-4.35847	OK	No	-2.01422	0.09074	0.0026		No	18.4792	0.02866	-3.5524	-34.8968	34.8968		BC021055	AgilentProbeDB
680272	A_32_P24059	BX640861	Homo sapiens mRNA; cDNA DKFZp686C20250 (from clone DKFZp686C20250) [BX640861]	BG216680	0.33061	0.07592	2.14095	2.14095	1e-05	1073	0.000382787	4.35485	OK	No	-0.605	0.18249	0.36305		No	2.14095	1.98944	0.68785	1.98944	1.98944		BX640861	AgilentProbeDB
681558	A_23_P311144	CCDC138	Homo sapiens coiled-coil domain containing 138 (CCDC138), mRNA [NM_144978]	NM_144978	-1.0782	0.24783	0.08352	-11.973	1e-05	1074	0.00038243	-4.3506	OK	No	-2.12153	0.04741	0.00312		No	11.973	0.06586	-2.72019	-15.1833	15.1833		CCDC138	AgilentProbeDB
640662	A_32_P107734	BE930400	BE930400 QV1-GN0063-290800-347-d10 GN0063 Homo sapiens cDNA, mRNA sequence [BE930400]	BE930400	-0.83242	0.19606	0.14709	-6.79856	2e-05	1075	0.000764149	-4.24566	OK	No	-2.41515	0.01075	0.00224		No	6.79856	0.20818	-1.56937	-4.80363	4.80363		BE930400	AgilentProbeDB
640717	A_24_P289954	RGAG4	Homo sapiens mRNA for KIAA2001 protein. [AB082532]	NM_001024455	-0.90246	0.21033	0.12518	-7.98838	2e-05	1076	0.000763439	-4.29075	OK	No	-2.11551	0.02776	0.00316		No	7.98838	0.1138	-2.17331	-8.78732	8.78732		RGAG4	AgilentProbeDB
640984	A_32_P185398	THC2750143	ALU1_HUMAN (P39188) Alu subfamily J sequence contamination warning entry, partial (11%) [THC2750143]		1.33397	0.31406	21.5757	21.5757	2e-05	1077	0.00076273	4.24748	OK	No	-1.95181	0.00332	0.1597		No	21.5757	48.088	3.87303	48.088	48.088		THC2750143	AgilentProbeDB
641020	A_24_P481301	BX400400	BX400400 Homo sapiens T CELLS (JURKAT CELL LINE) COT 10-NORMALIZED Homo sapiens cDNA clone CS0DJ011YK03 3-PRIME, mRNA sequence [BX400400]		-1.12015	0.26504	0.07583	-13.1872	2e-05	1078	0.000762022	-4.22639	OK	No	-2.23801	0.03134	0.00238		No	13.1872	0.07607	-2.57607	-13.1454	13.1454		BX400400	AgilentProbeDB
641077	A_24_P304636	RPS6KA5	Homo sapiens ribosomal protein S6 kinase, 90kDa, polypeptide 5 (RPS6KA5), transcript variant 1, mRNA [NM_004755]	NM_004755	-1.04656	0.24585	0.08983	-11.1317	2e-05	1079	0.000761316	-4.25689	OK	No	-2.16889	0.03932	0.00215		No	11.1317	0.05473	-2.90533	-18.2712	18.2712		RPS6KA5	AgilentProbeDB
641098	A_23_P92590	YTHDC1	Homo sapiens YTH domain containing 1 (YTHDC1), transcript variant 1, mRNA [NM_001031732]	NM_133370	-1.6716	0.38856	0.0213	-46.946	2e-05	1080	0.000760611	-4.30201	OK	No	-1.44436	0.77764	0.00706		No	46.946	0.00908	-4.70207	-110.175	110.175		YTHDC1	AgilentProbeDB
641966	A_24_P191047	CRCT1	Homo sapiens cysteine-rich C-terminal 1 (CRCT1), mRNA [NM_019060]	NM_019060	0.30613	0.07241	2.02362	2.02362	2e-05	1081	0.000759907	4.22776	OK	No	-0.38101	0.30903	0.59168		No	2.02362	1.91465	0.64953	1.91465	1.91465		CRCT1	AgilentProbeDB
643243	A_24_P374244	GATA1	Homo sapiens GATA binding protein 1 (globin transcription factor 1) (GATA1), mRNA [NM_002049]	NM_002049	0.26168	0.06175	1.82674	1.82674	2e-05	1082	0.000759205	4.23762	OK	No	-1.59696	0.02069	0.03546		No	1.82674	1.71339	0.53847	1.71339	1.71339		GATA1	AgilentProbeDB
643263	A_24_P188800	2021-03-01	Homo sapiens membrane-associated ring finger (C3HC4) 1 (MARCH1), mRNA [NM_017923]	NM_017923	-0.97442	0.22664	0.10607	-9.42792	2e-05	1083	0.000758504	-4.29935	OK	No	-2.4118	0.01361	0.0021		No	9.42792	0.15402	-1.87069	-6.49281	6.49281		2021-03-01	AgilentProbeDB
643654	A_23_P86917	FADD	Homo sapiens Fas (TNFRSF6)-associated via death domain (FADD), mRNA [NM_003824]	NM_003824	-1.08043	0.25279	0.08309	-12.0344	2e-05	1084	0.000757804	-4.27409	OK	No	-1.72222	0.10045	0.00666		No	12.0344	0.06635	-2.71283	-15.0718	15.0718		FADD	AgilentProbeDB
644583	A_24_P144377	DEXI	Homo sapiens dexamethasone-induced transcript (DEXI), mRNA [NM_014015]	NM_014015	-1.2599	0.29345	0.05497	-18.1929	2e-05	1085	0.000757106	-4.29345	OK	No	-1.9997	0.228	0.00284		No	18.1929	0.01244	-4.38667	-80.3721	80.3721		DEXI	AgilentProbeDB
645431	A_24_P941505	FAM120A	Homo sapiens family with sequence similarity 120A (FAM120A), mRNA [NM_014612]	NM_014612	-1.38247	0.3244	0.04145	-24.1249	2e-05	1086	0.000756409	-4.26165	OK	No	-1.92676	0.23779	0.003		No	24.1249	0.01261	-4.37324	-79.2999	79.2999		FAM120A	AgilentProbeDB
646523	A_32_P165477	SLC7A11	Homo sapiens solute carrier family 7, (cationic amino acid transporter, y+ system) member 11 (SLC7A11), mRNA [NM_014331]	NM_014331	-0.81509	0.19146	0.15308	-6.53267	2e-05	1087	0.000755713	-4.25733	OK	No	-2.37398	0.01152	0.00232		No	6.53267	0.20117	-1.60359	-4.97083	4.97083		SLC7A11	AgilentProbeDB
646822	A_23_P92230	TSC22D2	Homo sapiens TSC22 domain family, member 2 (TSC22D2), mRNA [NM_014779]	NM_014779	-0.97414	0.23034	0.10614	-9.42188	2e-05	1088	0.000755018	-4.22921	OK	No	-2.03141	0.04451	0.00435		No	9.42188	0.09767	-2.32619	-10.2388	10.2388		TSC22D2	AgilentProbeDB
647039	A_24_P929570	RAPH1	Homo sapiens Ras association (RalGDS/AF-6) and pleckstrin homology domains 1 (RAPH1), transcript variant 1, mRNA [NM_213589]	NM_213589	-1.18955	0.27588	0.06463	-15.4721	2e-05	1089	0.000754325	-4.31177	OK	No	-2.17174	0.06007	0.00221		No	15.4721	0.03687	-3.30049	-27.1258	27.1258		RAPH1	AgilentProbeDB
647348	A_23_P41424	SLC39A8	Homo sapiens solute carrier family 39 (zinc transporter), member 8 (SLC39A8), transcript variant 1, mRNA [NM_022154]	NM_022154	-1.03503	0.23918	0.09225	-10.84	2e-05	1090	0.000753633	-4.32732	OK	No	-1.46899	0.20834	0.00944		No	10.84	0.0453	-3.09456	-22.0775	22.0775		SLC39A8	AgilentProbeDB
647479	A_23_P427023	GIMAP1	Homo sapiens GTPase, IMAP family member 1 (GIMAP1), mRNA [NM_130759]	NM_130759	-1.02538	0.2427	0.09432	-10.6019	2e-05	1091	0.000752942	-4.22492	OK	No	-2.25695	0.02551	0.00224		No	10.6019	0.08776	-2.43319	-11.3952	11.3952		GIMAP1	AgilentProbeDB
647552	A_23_P167493	CARTPT	Homo sapiens CART prepropeptide (CARTPT), mRNA [NM_004291]	NM_004291	0.77166	0.17903	5.91105	5.91105	2e-05	1092	0.000752253	4.31036	OK	No	-1.60217	0.01091	0.07264		No	5.91105	6.66051	1.8962	6.66051	6.66051		CARTPT	AgilentProbeDB
647826	A_23_P310022	KIAA1217	Homo sapiens KIAA1217 (KIAA1217), transcript variant 1, mRNA [NM_019590]	NM_019590	-1.38329	0.31993	0.04137	-24.1706	2e-05	1093	0.000751565	-4.32374	OK	No	-2.09093	0.07923	0.0033		No	24.1706	0.04166	-3.17825	-24.0048	24.0048		KIAA1217	AgilentProbeDB
648013	A_32_P48156	THC2666580	AB003177 proteasome subunit p27 {Homo sapiens} (exp=-1; wgp=0; cg=0), partial (9%) [THC2666580]		0.55377	0.1311	3.57904	3.57904	2e-05	1094	0.000750878	4.22385	OK	No	-1.05538	0.05003	0.21348		No	3.57904	4.26726	1.45097	4.26726	4.26726		THC2666580	AgilentProbeDB
649135	A_24_P944427	SETD5	Homo sapiens SET domain containing 5 (SETD5), mRNA [NM_001080517]	AK024384	0.47421	0.11095	2.97995	2.97995	2e-05	1095	0.000750192	4.27415	OK	No	-1.14682	0.04623	0.13274		No	2.97995	2.87151	1.05484	2.87151	2.87151		SETD5	AgilentProbeDB
650072	A_32_P156024	AK127081	Homo sapiens cDNA FLJ45138 fis, clone BRAWH3039258. [AK127081]	AK127081	-1.30207	0.30299	0.04988	-20.048	2e-05	1096	0.000749507	-4.29735	OK	No	-1.76568	0.16211	0.00365		No	20.048	0.02252	-3.79337	-44.4057	44.4057		AK127081	AgilentProbeDB
650362	A_24_P286898	MAPK8	Mitogen-activated protein kinase 8 (EC 2.7.11.24)(Stress-activated protein kinase JNK1)(c-Jun N-terminal kinase 1)(JNK-46) [Source:UniProtKB/Swiss-Prot;Acc:P45983] [ENST00000374189]		-1.38573	0.32116	0.04114	-24.3071	2e-05	1097	0.000748824	-4.31471	OK	No	-2.0849	0.08179	0.00255		No	24.3071	0.03124	-3.4662	-32.015	32.015		MAPK8	AgilentProbeDB
650374	A_24_P346339	SESN1	Homo sapiens sestrin 1 (SESN1), mRNA [NM_014454]	NM_014454	-1.40319	0.32945	0.03952	-25.3042	2e-05	1098	0.000748142	-4.25919	OK	No	-2.11486	0.07569	0.00364		No	25.3042	0.04807	-3.03518	-20.8046	20.8046		SESN1	AgilentProbeDB
650598	A_24_P264928	FAM44A	Homo sapiens family with sequence similarity 44, member A (FAM44A), mRNA [NM_148894]	NM_148894	-0.97033	0.22541	0.10707	-9.33971	2e-05	1099	0.000747461	-4.30472	OK	No	-0.99325	0.53409	0.03234		No	9.33971	0.06056	-2.80417	-16.5134	16.5134		FAM44A	AgilentProbeDB
651013	A_23_P90696	TRIB2	Homo sapiens tribbles homolog 2 (Drosophila) (TRIB2), mRNA [NM_021643]	NM_021643	-1.6975	0.40078	0.02007	-49.8316	2e-05	1100	0.000746782	-4.23555	OK	No	-2.02796	0.39191	0.00278		No	49.8316	0.00708	-4.95027	-141.214	141.214		TRIB2	AgilentProbeDB
651697	A_24_P153853	TRIM37	Homo sapiens tripartite motif-containing 37 (TRIM37), transcript variant 2, mRNA [NM_001005207]	NM_001005207	-1.32635	0.30717	0.04717	-21.2005	2e-05	1101	0.000746104	-4.318	OK	No	-2.23726	0.05404	0.00258		No	21.2005	0.04772	-3.04241	-20.9558	20.9558		TRIM37	AgilentProbeDB
651751	A_32_P401091	CDY2A	Homo sapiens chromodomain protein, Y-linked, 2A (CDY2A), mRNA [NM_004825]	NM_004825	1.32751	0.30738	21.2576	21.2576	2e-05	1102	0.000745426	4.31886	OK	No	-1.9036	0.00444	0.09963		No	21.2576	22.418	3.10987	22.418	22.418		CDY2A	AgilentProbeDB
652737	A_23_P70670	CD83	Homo sapiens CD83 molecule (CD83), transcript variant 1, mRNA [NM_004233]	NM_004233	-1.18731	0.27735	0.06497	-15.3925	2e-05	1103	0.000744751	-4.28097	OK	No	-1.17612	0.87555	0.01664		No	15.3925	0.019	-3.96332	-52.6316	52.6316		CD83	AgilentProbeDB
653198	A_24_P388322	COLEC11	Homo sapiens collectin sub-family member 11 (COLEC11), transcript variant 2, mRNA [NM_199235]	NM_199235	0.4635	0.10711	2.90739	2.90739	2e-05	1104	0.000744076	4.32752	OK	No	-1.42328	0.02459	0.07161		No	2.90739	2.91197	1.06883	2.91197	2.91197		COLEC11	AgilentProbeDB
653282	A_24_P743869	NCRNA00081	Homo sapiens non-protein coding RNA 81 (NCRNA00081), non-coding RNA [NR_024140]	BC073157	-1.70518	0.39462	0.01972	-50.7197	2e-05	1105	0.000743403	-4.32106	OK	No	-2.07764	0.19496	0.0022		No	50.7197	0.0113	-4.48305	-88.5041	88.5041		NCRNA00081	AgilentProbeDB
654232	A_23_P209167	FSTL3	Homo sapiens follistatin-like 3 (secreted glycoprotein) (FSTL3), mRNA [NM_005860]	NM_005860	0.34075	0.07891	2.19154	2.19154	2e-05	1106	0.000742731	4.31833	OK	No	-1.26109	0.04217	0.08697		No	2.19154	2.0624	0.72387	2.0624	2.0624		FSTL3	AgilentProbeDB
656598	A_23_P334083	TRIM14	Homo sapiens tripartite motif-containing 14 (TRIM14), transcript variant 2, mRNA [NM_033219]	NM_033219	-1.36364	0.32075	0.04329	-23.1013	2e-05	1107	0.00074206	-4.2514	OK	No	-2.05763	0.0811	0.00293		No	23.1013	0.03607	-3.32218	-27.7207	27.7207		TRIM14	AgilentProbeDB
657167	A_24_P30923	SNN	Homo sapiens stannin (SNN), mRNA [NM_003498]	NM_003498	-0.99815	0.2362	0.10043	-9.95755	2e-05	1108	0.00074139	-4.22582	OK	No	-2.35277	0.01855	0.00209		No	9.95755	0.11275	-2.18254	-8.86884	8.86884		SNN	AgilentProbeDB
657902	A_24_P38815	TPP1	Homo sapiens tripeptidyl peptidase I (TPP1), mRNA [NM_000391]	NM_000391	-1.58814	0.36705	0.02581	-38.7384	2e-05	1109	0.000740721	-4.32681	OK	No	-2.0847	0.12132	0.00257		No	38.7384	0.02115	-3.85598	-47.275	47.275		TPP1	AgilentProbeDB
658016	A_24_P231173	GIGYF1	Homo sapiens GRB10 interacting GYF protein 1 (GIGYF1), mRNA [NM_022574]	NM_022574	-0.64165	0.1496	0.22822	-4.38181	2e-05	1110	0.000740054	-4.28915	OK	No	-1.5729	0.07367	0.01338		No	4.38181	0.18167	-1.70554	-5.50435	5.50435		GIGYF1	AgilentProbeDB
658313	A_24_P152792	A_24_P152792	Unknown		-1.15083	0.27023	0.07066	-14.1523	2e-05	1111	0.000739388	-4.25876	OK	No	-2.34459	0.02571	0.00222		No	14.1523	0.08624	-2.45058	-11.5951	11.5951			AgilentProbeDB
659302	A_24_P146892	ORAI1	Homo sapiens ORAI calcium release-activated calcium modulator 1 (ORAI1), mRNA [NM_032790]	NM_032790	-1.15212	0.26756	0.07045	-14.1946	2e-05	1112	0.000738723	-4.30598	OK	No	-0.91357	0.92194	0.02528		No	14.1946	0.02742	-3.59642	-36.4673	36.4673		ORAI1	AgilentProbeDB
660671	A_23_P59637	DOCK4	Homo sapiens dedicator of cytokinesis 4 (DOCK4), mRNA [NM_014705]	NM_014705	0.46311	0.10815	2.90477	2.90477	2e-05	1113	0.000738059	4.28225	OK	No	-0.61597	0.15003	0.4348		No	2.90477	2.89802	1.06403	2.89802	2.89802		DOCK4	AgilentProbeDB
661753	A_24_P942199	A_24_P942199	Unknown		-1.60194	0.37219	0.02501	-39.9889	2e-05	1114	0.000737397	-4.30407	OK	No	-2.10654	0.14195	0.00286		No	39.9889	0.02018	-3.9031	-49.5556	49.5556			AgilentProbeDB
661900	A_24_P922199	THC2527953	Unknown		-0.86379	0.20155	0.13684	-7.30781	2e-05	1115	0.000736735	-4.28564	OK	No	-2.42428	0.01186	0.00217		No	7.30781	0.1831	-1.69771	-5.46145	5.46145		THC2527953	AgilentProbeDB
662666	A_23_P42020	BRD7P3	Homo sapiens bromodomain containing 7 pseudogene 3 (BRD7P3), non-coding RNA [NR_002730]	NR_002730	-1.57601	0.36519	0.02655	-37.6709	2e-05	1116	0.000736075	-4.31562	OK	No	-1.67683	0.38496	0.00636		No	37.6709	0.01652	-4.10332	-60.5408	60.5408		BRD7P3	AgilentProbeDB
662862	A_24_P934387	SLC5A12	Homo sapiens solute carrier family 5 (sodium/glucose cotransporter), member 12 (SLC5A12), mRNA [NM_178498]	AL049270	-1.04118	0.24251	0.09095	-10.9945	2e-05	1117	0.000735416	-4.29335	OK	No	-2.21303	0.02848	0.00353		No	10.9945	0.12385	-2.08867	-8.07418	8.07418		SLC5A12	AgilentProbeDB
663079	A_32_P174908	WAPAL	Homo sapiens wings apart-like homolog (Drosophila) (WAPAL), mRNA [NM_015045]	NM_015045	-0.86646	0.2039	0.136	-7.35285	2e-05	1118	0.000734758	-4.24932	OK	No	-1.95834	0.04006	0.0066		No	7.35285	0.16466	-1.80388	-6.07314	6.07314		WAPAL	AgilentProbeDB
663724	A_32_P179854	BRP44	full-length cDNA clone CS0DJ012YN17 of T cells (Jurkat cell line) Cot 10-normalized of Homo sapiens (human). [CR607153]	CR607153	-1.2992	0.30622	0.05021	-19.9161	2e-05	1119	0.000734102	-4.24268	OK	No	-2.20652	0.05682	0.00232		No	19.9161	0.04077	-3.1998	-24.5276	24.5276		BRP44	AgilentProbeDB
663737	A_24_P362904	PFKFB4	Homo sapiens 6-phosphofructo-2-kinase/fructose-2,6-biphosphatase 4 (PFKFB4), mRNA [NM_004567]	NM_004567	0.49836	0.11531	3.15038	3.15038	2e-05	1120	0.000733446	4.32198	OK	No	-1.59099	0.01628	0.05231		No	3.15038	3.21393	1.16749	3.21393	3.21393		PFKFB4	AgilentProbeDB
664399	A_23_P342910	KLHL15	Homo sapiens mRNA for KIAA1677 protein, partial cds. [AB051464]	AB051464	-1.30215	0.30293	0.04987	-20.0517	2e-05	1121	0.000732792	-4.29852	OK	No	-2.09089	0.06626	0.00267		No	20.0517	0.04024	-3.21286	-24.8501	24.8501		KLHL15	AgilentProbeDB
664764	A_24_P19544	STK39	Homo sapiens serine threonine kinase 39 (STE20/SPS1 homolog, yeast) (STK39), mRNA [NM_013233]	NM_013233	-0.95624	0.22468	0.1106	-9.04148	2e-05	1122	0.000732139	-4.25607	OK	No	-2.31913	0.01787	0.00253		No	9.04148	0.14142	-1.95603	-7.07122	7.07122		STK39	AgilentProbeDB
664955	A_23_P257423	ALG14	Homo sapiens asparagine-linked glycosylation 14 homolog (S. cerevisiae) (ALG14), mRNA [NM_144988]	NM_144988	-0.81727	0.18995	0.15231	-6.56549	2e-05	1123	0.000731487	-4.3026	OK	No	-2.24365	0.01725	0.00256		No	6.56549	0.14824	-1.90894	-6.7459	6.7459		ALG14	AgilentProbeDB
665159	A_24_P16997	MAP4K5	Homo sapiens mitogen-activated protein kinase kinase kinase kinase 5 (MAP4K5), transcript variant 2, mRNA [NM_198794]	NM_198794	-0.98228	0.23133	0.10416	-9.60027	2e-05	1124	0.000730836	-4.24618	OK	No	-2.2618	0.02194	0.00306		No	9.60027	0.1397	-1.96825	-7.15814	7.15814		MAP4K5	AgilentProbeDB
665248	A_23_P101699	HDGF2	Homo sapiens hepatoma-derived growth factor-related protein 2 (HDGF2), transcript variant 2, mRNA [NM_032631]	NM_032631	-0.52469	0.1237	0.29875	-3.34723	2e-05	1125	0.000730187	-4.24165	OK	No	-0.55209	0.67025	0.14249		No	3.34723	0.21259	-1.54838	-4.70385	4.70385		HDGF2	AgilentProbeDB
665561	A_23_P124022	MED10	Homo sapiens mediator complex subunit 10 (MED10), mRNA [NM_032286]	NM_032286	-0.61987	0.14385	0.23995	-4.16747	2e-05	1126	0.000729538	-4.30916	OK	No	-0.0754	2.23202	0.36504		No	4.16747	0.16355	-1.81065	-6.11444	6.11444		MED10	AgilentProbeDB
665944	A_32_P542928	ZNF789	Homo sapiens cDNA FLJ16554 fis, clone SPLEN2016135. [AK131429]	AK131429	-0.96527	0.22372	0.10833	-9.23147	2e-05	1127	0.000728891	-4.31465	OK	No	-2.24478	0.02102	0.0026		No	9.23147	0.12372	-2.08975	-8.08288	8.08288		ZNF789	AgilentProbeDB
666288	A_24_P936145	GNAO1	Homo sapiens guanine nucleotide binding protein (G protein), alpha activating activity polypeptide O (GNAO1), transcript variant 2, mRNA [NM_138736]	BX647214	-0.77675	0.18306	0.16721	-5.98068	2e-05	1128	0.000728245	-4.24303	OK	No	-2.36315	0.01107	0.00223		No	5.98068	0.20151	-1.6019	-4.96246	4.96246		GNAO1	AgilentProbeDB
666502	A_24_P229350	FMNL3	Homo sapiens formin-like 3 (FMNL3), transcript variant 1, mRNA [NM_175736]	NM_175736	-1.52728	0.35948	0.0297	-33.6732	2e-05	1129	0.0007276	-4.24856	OK	No	-2.06997	0.18826	0.00296		No	33.6732	0.01572	-4.15254	-63.5953	63.5953		FMNL3	AgilentProbeDB
667265	A_32_P84369	FAM153B	Homo sapiens family with sequence similarity 153, member B (FAM153B), mRNA [NM_001079529]	AB018295	-0.87953	0.20578	0.13197	-7.57752	2e-05	1130	0.000726956	-4.27414	OK	No	-2.31583	0.01578	0.00259		No	7.57752	0.16445	-1.80513	-6.08075	6.08075		FAM153B	AgilentProbeDB
667459	A_24_P212457	GON4L	Homo sapiens gon-4-like (C. elegans) (GON4L), transcript variant 2, mRNA [NM_032292]	NM_032292	-1.1964	0.2782	0.06362	-15.7182	2e-05	1131	0.000726313	-4.30046	OK	No	-1.07796	0.68327	0.01977		No	15.7182	0.02893	-3.54284	-34.565	34.565		GON4L	AgilentProbeDB
668124	A_24_P213724	KLHL20	Homo sapiens kelch-like 20 (Drosophila), mRNA (cDNA clone IMAGE:3951189), complete cds. [BC005253]	BC005253	-0.7769	0.18012	0.16715	-5.98277	2e-05	1132	0.000725671	-4.31329	OK	No	-2.36358	0.01265	0.00228		No	5.98277	0.18045	-1.7123	-5.54171	5.54171		KLHL20	AgilentProbeDB
669646	A_32_P162357	THC2627008	ALU2_HUMAN (P39189) Alu subfamily SB sequence contamination warning entry, partial (9%) [THC2627008]		-0.84985	0.19736	0.1413	-7.07697	2e-05	1133	0.000725031	-4.30611	OK	No	-2.30264	0.01507	0.00292		No	7.07697	0.19405	-1.63965	-5.15337	5.15337		THC2627008	AgilentProbeDB
669681	A_24_P234921	CCR6	Homo sapiens chemokine (C-C motif) receptor 6 (CCR6), transcript variant 2, mRNA [NM_031409]	NM_031409	-0.8531	0.19833	0.14025	-7.13022	2e-05	1134	0.000724392	-4.30142	OK	No	-2.36834	0.01267	0.00209		No	7.13022	0.16508	-1.80135	-6.05784	6.05784		CCR6	AgilentProbeDB
671088	A_23_P207014	RAD51C	Homo sapiens RAD51 homolog C (S. cerevisiae) (RAD51C), transcript variant 2, mRNA [NM_002876]	NM_002876	-0.34504	0.07999	0.45181	-2.21332	2e-05	1135	0.000723753	-4.31371	OK	No	-0.37202	0.71205	0.27867		No	2.21332	0.39137	-0.93811	-2.55515	2.55515		RAD51C	AgilentProbeDB
671585	A_32_P132396	LOC100125556	Homo sapiens family with sequence similarity 86, member A pseudogene (LOC100125556), transcript variant 1, non-coding RNA [NR_024251]	CR600848	-0.95158	0.22278	0.1118	-8.94491	2e-05	1136	0.000723116	-4.27131	OK	No	-1.88023	0.10963	0.00819		No	8.94491	0.07467	-2.59461	-13.3914	13.3914		LOC100125556	AgilentProbeDB
671625	A_24_P282762	TLK1	Homo sapiens tousled-like kinase 1 (TLK1), transcript variant 1, mRNA [NM_012290]	NM_012290	-1.50268	0.35481	0.03143	-31.8185	2e-05	1137	0.00072248	-4.23517	OK	No	-2.0133	0.15008	0.00243		No	31.8185	0.01618	-4.12382	-61.7947	61.7947		TLK1	AgilentProbeDB
672038	A_24_P123833	SEMA3E	Homo sapiens sema domain, immunoglobulin domain (Ig), short basic domain, secreted, (semaphorin) 3E (SEMA3E), mRNA [NM_012431]	NM_012431	-1.53477	0.36315	0.02919	-34.2586	2e-05	1138	0.000721845	-4.22621	OK	No	-2.06093	0.16763	0.00278		No	34.2586	0.0166	-4.09843	-60.2455	60.2455		SEMA3E	AgilentProbeDB
672539	A_24_P920712	A_24_P920712	Unknown		-1.54627	0.36447	0.02843	-35.1777	2e-05	1139	0.000721212	-4.24252	OK	No	-2.01347	0.1534	0.00225		No	35.1777	0.01467	-4.22183	-68.1578	68.1578			AgilentProbeDB
672605	A_24_P916927	DGKE	Homo sapiens diacylglycerol kinase, epsilon 64kDa, mRNA (cDNA clone IMAGE:4839690), complete cds. [BC022297]	BC022297	-1.32285	0.31291	0.04755	-21.0304	2e-05	1140	0.000720579	-4.22758	OK	No	-2.13264	0.0781	0.00221		No	21.0304	0.02826	-3.56643	-35.3901	35.3901		DGKE	AgilentProbeDB
672889	A_23_P102060	SSFA2	Homo sapiens sperm specific antigen 2 (SSFA2), transcript variant 2, mRNA [NM_006751]	NM_006751	-1.21389	0.28614	0.06111	-16.364	2e-05	1141	0.000719947	-4.24223	OK	No	-2.24068	0.04349	0.00266		No	16.364	0.06121	-2.79339	-16.3364	16.3364		SSFA2	AgilentProbeDB
673024	A_24_P337143	THC2638097	Q3MHD6_HUMAN (Q3MHD6) COX17 homolog, cytochrome c oxidase assembly protein, complete [THC2638097]		-1.29735	0.30016	0.05043	-19.8314	2e-05	1142	0.000719317	-4.32222	OK	No	-2.25318	0.04483	0.00241		No	19.8314	0.05382	-2.92208	-18.5799	18.5799		THC2638097	AgilentProbeDB
673327	A_32_P186018	THC2704973	Unknown		0.46397	0.10919	2.91054	2.91054	2e-05	1143	0.000718688	4.24943	OK	No	-0.62598	0.1511	0.41844		No	2.91054	2.76934	1.01861	2.76934	2.76934		THC2704973	AgilentProbeDB
675859	A_24_P595877	SFRS12	Homo sapiens mRNA for splicing factor, arginine/serine-rich 12 variant protein. [AB209694]	AB209694	0.75083	0.1776	5.63414	5.63414	2e-05	1144	0.000718059	4.22766	OK	No	-1.93235	0.01023	0.07906		No	5.63414	7.72456	2.0444	7.72456	7.72456		SFRS12	AgilentProbeDB
676086	A_24_P32151	FAM101B	Homo sapiens family with sequence similarity 101, member B (FAM101B), mRNA [NM_182705]	NM_182705	-1.217	0.28154	0.06067	-16.4818	2e-05	1145	0.000717432	-4.32261	OK	No	-1.75037	0.14834	0.00666		No	16.4818	0.04489	-3.10355	-22.2768	22.2768		FAM101B	AgilentProbeDB
676618	A_23_P14165	GPR18	Homo sapiens G protein-coupled receptor 18 (GPR18), transcript variant 1, mRNA [NM_005292]	NM_005292	-1.49938	0.34778	0.03167	-31.5778	2e-05	1146	0.000716806	-4.31133	OK	No	-2.14431	0.08574	0.00301		No	31.5778	0.03508	-3.3502	-28.5083	28.5083		GPR18	AgilentProbeDB
676647	A_24_P286868	C10orf18	full-length cDNA clone CS0DL004YD15 of B cells (Ramos cell line) Cot 25-normalized of Homo sapiens (human). [CR592483]	CR592483	-0.97303	0.22955	0.10641	-9.39793	2e-05	1147	0.000716181	-4.23895	OK	No	-2.29816	0.01877	0.00224		No	9.39793	0.11913	-2.12756	-8.3944	8.3944		C10orf18	AgilentProbeDB
677154	A_24_P378402	ZNF597	Homo sapiens zinc finger protein 597 (ZNF597), mRNA [NM_152457]	NM_152457	-1.39283	0.32411	0.04047	-24.7077	2e-05	1148	0.000715557	-4.29739	OK	No	-2.136	0.09112	0.00212		No	24.7077	0.02331	-3.75897	-42.9042	42.9042		ZNF597	AgilentProbeDB
677225	A_23_P400887	ZNF346	Homo sapiens zinc finger protein 346 (ZNF346), mRNA [NM_012279]	NM_012279	-1.32926	0.30879	0.04685	-21.3432	2e-05	1149	0.000714935	-4.30477	OK	No	-2.13074	0.06273	0.00317		No	21.3432	0.05061	-2.98361	-19.759	19.759		ZNF346	AgilentProbeDB
678506	A_32_P310503	OR2M2	Homo sapiens olfactory receptor, family 2, subfamily M, member 2 (OR2M2), mRNA [NM_001004688]	NM_001004688	-0.99521	0.23091	0.10111	-9.89035	2e-05	1150	0.000714313	-4.30987	OK	No	-1.94812	0.05069	0.00437		No	9.89035	0.08625	-2.45048	-11.5939	11.5939		OR2M2	AgilentProbeDB
678964	A_23_P60387	NOTCH1	Homo sapiens Notch homolog 1, translocation-associated (Drosophila) (NOTCH1), mRNA [NM_017617]	NM_017617	-0.93737	0.21974	0.11551	-8.65699	2e-05	1151	0.000713692	-4.26577	OK	No	-2.48026	0.01243	0.00236		No	8.65699	0.18978	-1.66191	-5.26937	5.26937		NOTCH1	AgilentProbeDB
679454	A_24_P59111	DPP6	Homo sapiens dipeptidyl-peptidase 6, mRNA (cDNA clone IMAGE:5494573), complete cds. [BC035912]	BC035912	0.62421	0.14441	4.20931	4.20931	2e-05	1152	0.000713073	4.32244	OK	No	-1.68288	0.01237	0.04735		No	4.20931	3.82787	1.34231	3.82787	3.82787		DPP6	AgilentProbeDB
679489	A_24_P833067	THC2680363	Unknown		-0.8329	0.19465	0.14693	-6.80615	2e-05	1153	0.000712454	-4.27894	OK	No	-2.39708	0.0118	0.00214		No	6.80615	0.18134	-1.70741	-5.51465	5.51465		THC2680363	AgilentProbeDB
679823	A_23_P48339	IFT88	Homo sapiens intraflagellar transport 88 homolog (Chlamydomonas) (IFT88), transcript variant 1, mRNA [NM_175605]	NM_175605	-1.54005	0.35992	0.02884	-34.6778	2e-05	1154	0.000711837	-4.27892	OK	No	-2.08461	0.14426	0.00265		No	34.6778	0.01839	-3.9962	-54.3912	54.3912		IFT88	AgilentProbeDB
680345	A_23_P60657	RPRD2	Homo sapiens regulation of nuclear pre-mRNA domain containing 2 (RPRD2), mRNA [NM_015203]	NM_015203	-0.6983	0.16562	0.20031	-4.99228	2e-05	1155	0.000711221	-4.21615	OK	No	-2.02221	0.02532	0.00497		No	4.99228	0.19619	-1.62869	-5.09717	5.09717		RPRD2	AgilentProbeDB
680630	A_24_P312671	MRE11A	Homo sapiens MRE11 meiotic recombination 11 homolog A (S. cerevisiae) (MRE11A), transcript variant 2, mRNA [NM_005590]	NM_005590	-1.29278	0.30105	0.05096	-19.6236	2e-05	1156	0.000710606	-4.29424	OK	No	-1.85538	0.13747	0.00394		No	19.6236	0.02868	-3.55168	-34.8719	34.8719		MRE11A	AgilentProbeDB
680773	A_24_P872971	AI042062	AI042062 ox60d08.x1 Soares_NhHMPu_S1 Homo sapiens cDNA clone IMAGE:1660719 3' similar to contains Alu repetitive element;contains element PTR5 repetitive element ;, mRNA sequence [AI042062]	AI042062	-0.90353	0.2137	0.12487	-8.00807	2e-05	1157	0.000709991	-4.22793	OK	No	-2.35611	0.01587	0.00253		No	8.00807	0.15912	-1.83809	-6.28453	6.28453		AI042062	AgilentProbeDB
681072	A_24_P706983	THC2674691	BOLA2_HUMAN (Q9H3K6) BolA-like protein 2, partial (33%) [THC2674691]		-1.33632	0.31466	0.0461	-21.693	2e-05	1158	0.000709378	-4.24691	OK	No	-1.89248	0.29406	0.00342		No	21.693	0.01164	-4.45335	-85.9139	85.9139		THC2674691	AgilentProbeDB
681568	A_23_P330262	PIP5K1C	Homo sapiens phosphatidylinositol-4-phosphate 5-kinase, type I, gamma (PIP5K1C), mRNA [NM_012398]	NM_012398	-0.94086	0.2217	0.11459	-8.72693	2e-05	1159	0.000708766	-4.24389	OK	No	-1.54331	0.1358	0.01081		No	8.72693	0.07956	-2.53119	-12.5685	12.5685		PIP5K1C	AgilentProbeDB
640641	A_23_P8416	GALNT11	Homo sapiens UDP-N-acetyl-alpha-D-galactosamine:polypeptide N-acetylgalactosaminyltransferase 11 (GalNAc-T11) (GALNT11), mRNA [NM_022087]	NM_022087	-1.43253	0.34559	0.03694	-27.0729	3e-05	1160	0.00106223	-4.14525	OK	No	-2.09554	0.0779	0.00322		No	27.0729	0.04131	-3.18661	-24.2062	24.2062		GALNT11	AgilentProbeDB
640795	A_23_P304171	KIAA0226	Homo sapiens KIAA0226 (KIAA0226), mRNA [NM_014687]	CR601728	-1.61397	0.38692	0.02432	-41.1123	3e-05	1161	0.00106132	-4.17132	OK	No	-1.47923	0.64306	0.00617		No	41.1123	0.00959	-4.64694	-104.265	104.265		KIAA0226	AgilentProbeDB
640959	A_24_P99071	IPO5	Homo sapiens importin 5 (IPO5), mRNA [NM_002271]	NM_002271	-1.30741	0.31534	0.04927	-20.2962	3e-05	1162	0.0010604	-4.14601	OK	No	-1.90431	0.13189	0.0031		No	20.2962	0.02354	-3.74908	-42.4821	42.4821		IPO5	AgilentProbeDB
642749	A_23_P46627	ADIPOR1	Homo sapiens adiponectin receptor 1 (ADIPOR1), transcript variant 1, mRNA [NM_015999]	NM_015999	-1.04382	0.2482	0.0904	-11.0616	3e-05	1163	0.00105949	-4.20548	OK	No	-1.14785	0.55994	0.01573		No	11.0616	0.02809	-3.57224	-35.5963	35.5963		ADIPOR1	AgilentProbeDB
644088	A_24_P46484	RBM22	Homo sapiens RNA binding motif protein 22 (RBM22), mRNA [NM_018047]	NM_018047	-0.51353	0.12359	0.30653	-3.26232	3e-05	1164	0.00105858	-4.15494	OK	No	-0.55644	0.63254	0.14439		No	3.26232	0.22827	-1.47722	-4.38077	4.38077		RBM22	AgilentProbeDB
644778	A_32_P175166	THC2683212	Unknown		-1.23215	0.29556	0.05859	-17.0667	3e-05	1165	0.00105767	-4.16882	OK	No	-2.16736	0.04444	0.00258		No	17.0667	0.05803	-2.84683	-17.233	17.233		THC2683212	AgilentProbeDB
645696	A_23_P425814	DEFB106B	Homo sapiens defensin, beta 106B (DEFB106B), mRNA [NM_001040704]	NM_152251	-1.17219	0.28136	0.06727	-14.8658	3e-05	1166	0.00105677	-4.16613	OK	No	-2.26587	0.03229	0.00269		No	14.8658	0.08318	-2.48672	-12.0218	12.0218		DEFB106B	AgilentProbeDB
646358	A_23_P204225	A_23_P204225	Unknown		-1.24113	0.29858	0.05739	-17.4233	3e-05	1167	0.00105586	-4.15678	OK	No	-2.26473	0.04216	0.00223		No	17.4233	0.05279	-2.94146	-18.9435	18.9435			AgilentProbeDB
646902	A_32_P232496	THC2679804	ALU1_HUMAN (P39188) Alu subfamily J sequence contamination warning entry, partial (4%) [THC2679804]		-0.77238	0.18397	0.16889	-5.92084	3e-05	1168	0.00105496	-4.19832	OK	No	-2.24849	0.02977	0.00513		No	5.92084	0.1722	-1.75913	-5.80736	5.80736		THC2679804	AgilentProbeDB
647884	A_24_P317135	EXOSC7	Homo sapiens exosome component 7 (EXOSC7), transcript variant 1, mRNA [NM_015004]	NM_015004	-0.99882	0.23925	0.10027	-9.97287	3e-05	1169	0.00105405	-4.17477	OK	No	-2.01966	0.18932	0.00564		No	9.97287	0.02979	-3.51345	-33.5638	33.5638		EXOSC7	AgilentProbeDB
648353	A_23_P6943	GPR15	Homo sapiens G protein-coupled receptor 15 (GPR15), mRNA [NM_005290]	NM_005290	0.4749	0.11471	2.98468	2.98468	3e-05	1170	0.00105315	4.13994	OK	No	-1.10929	0.05172	0.1496		No	2.98468	2.89223	1.06203	2.89223	2.89223		GPR15	AgilentProbeDB
648591	A_24_P304549	LAMP1	Homo sapiens lysosomal-associated membrane protein 1 (LAMP1), mRNA [NM_005561]	NM_005561	-1.31025	0.31256	0.04895	-20.4289	3e-05	1171	0.00105225	-4.19195	OK	No	-0.87755	1.69023	0.05843		No	20.4289	0.03457	-3.36485	-28.929	28.929		LAMP1	AgilentProbeDB
648914	A_23_P336670	C3orf17	Homo sapiens chromosome 3 open reading frame 17 (C3orf17), transcript variant 1, mRNA [NM_015412]	NM_015412	-1.35481	0.32582	0.04418	-22.6366	3e-05	1172	0.00105136	-4.15821	OK	No	-1.56738	0.31631	0.00561		No	22.6366	0.01773	-4.0325	-56.402	56.402		C3orf17	AgilentProbeDB
649066	A_23_P388681	ELAVL1	Homo sapiens ELAV (embryonic lethal, abnormal vision, Drosophila)-like 1 (Hu antigen R) (ELAVL1), mRNA [NM_001419]	NM_001419	-0.85888	0.20709	0.1384	-7.22566	3e-05	1173	0.00105046	-4.14733	OK	No	-2.35247	0.01393	0.00257		No	7.22566	0.18477	-1.68866	-5.41221	5.41221		ELAVL1	AgilentProbeDB
649782	A_23_P25888	FRMD6	Homo sapiens FERM domain containing 6 (FRMD6), transcript variant 1, mRNA [NM_001042481]	NM_152330	0.52436	0.12581	3.34474	3.34474	3e-05	1174	0.00104957	4.16781	OK	No	-2.0539	0.00538	0.01746		No	3.34474	3.24624	1.1775	3.24624	3.24624		FRMD6	AgilentProbeDB
650783	A_23_P306819	SCN2B	Homo sapiens sodium channel, voltage-gated, type II, beta (SCN2B), mRNA [NM_004588]	NM_004588	0.37683	0.08985	2.38137	2.38137	3e-05	1175	0.00104867	4.19392	OK	No	-0.78071	0.11886	0.28205		No	2.38137	2.37291	0.86412	2.37291	2.37291		SCN2B	AgilentProbeDB
650870	A_32_P56584	AW015165	AW015165 UI-H-BI0p-abb-g-05-0-UI.s1 NCI_CGAP_Sub2 Homo sapiens cDNA clone IMAGE:2711241 3', mRNA sequence [AW015165]	AW015165	-1.22658	0.29347	0.05935	-16.8492	3e-05	1176	0.00104778	-4.17956	OK	No	-2.11147	0.0932	0.00211		No	16.8492	0.02266	-3.78729	-44.1368	44.1368		AW015165	AgilentProbeDB
653984	A_23_P120921	ANKRD54	Homo sapiens ankyrin repeat domain 54 (ANKRD54), mRNA [NM_138797]	NM_138797	-1.46663	0.35364	0.03415	-29.284	3e-05	1177	0.00104689	-4.14725	OK	No	-2.17018	0.09601	0.00226		No	29.284	0.02358	-3.74723	-42.4036	42.4036		ANKRD54	AgilentProbeDB
654746	A_23_P81248	TAF7	Homo sapiens TAF7 RNA polymerase II, TATA box binding protein (TBP)-associated factor, 55kDa (TAF7), mRNA [NM_005642]	NM_005642	-1.67161	0.40345	0.0213	-46.9475	3e-05	1178	0.001046	-4.14328	OK	No	-2.02311	0.21299	0.00252		No	46.9475	0.01181	-4.4387	-84.6652	84.6652		TAF7	AgilentProbeDB
654863	A_23_P167067	UGDH	Homo sapiens UDP-glucose dehydrogenase (UGDH), mRNA [NM_003359]	NM_003359	-1.14122	0.27525	0.07224	-13.8426	3e-05	1179	0.00104511	-4.14612	OK	No	-2.32976	0.024	0.00222		No	13.8426	0.09249	-2.38065	-10.8119	10.8119		UGDH	AgilentProbeDB
655206	A_23_P348911	MGC40574	Homo sapiens hypothetical protein MGC40574, mRNA (cDNA clone MGC:40574 IMAGE:5216225), complete cds. [BC032412]	BC032412	0.4746	0.1143	2.98264	2.98264	3e-05	1180	0.00104423	4.1522	OK	No	-0.9211	0.07736	0.21889		No	2.98264	2.8293	1.04003	2.8293	2.8293		MGC40574	AgilentProbeDB
656075	A_23_P128396	RNF34	Homo sapiens ring finger protein 34 (RNF34), transcript variant 1, mRNA [NM_194271]	NM_194271	-1.33954	0.32025	0.04576	-21.8546	3e-05	1181	0.00104334	-4.18283	OK	No	-2.23577	0.06338	0.00246		No	21.8546	0.03888	-3.24738	-25.7228	25.7228		RNF34	AgilentProbeDB
656590	A_23_P380901	PTH2R	Homo sapiens parathyroid hormone 2 receptor (PTH2R), mRNA [NM_005048]	NM_005048	-0.84939	0.2045	0.14145	-7.06957	3e-05	1182	0.00104246	-4.15354	OK	No	-2.34634	0.01431	0.00263		No	7.06957	0.1839	-1.69335	-5.43764	5.43764		PTH2R	AgilentProbeDB
656826	A_23_P161209	DLG5	Homo sapiens discs, large homolog 5 (Drosophila) (DLG5), mRNA [NM_004747]	NM_004747	-1.45261	0.35032	0.03527	-28.3534	3e-05	1183	0.00104158	-4.14651	OK	No	-2.17185	0.09405	0.00295		No	28.3534	0.03138	-3.46155	-31.8664	31.8664		DLG5	AgilentProbeDB
658631	A_24_P935114	A_24_P935114	Unknown		-1.32909	0.31815	0.04687	-21.335	3e-05	1184	0.0010407	-4.17751	OK	No	-2.15251	0.05963	0.00299		No	21.335	0.05013	-2.99307	-19.9468	19.9468			AgilentProbeDB
659831	A_24_P649426	THC2611110	Q80U89_MOUSE (Q80U89) MKIAA0034 protein (Fragment), partial (9%) [THC2611110]		-1.46815	0.34858	0.03403	-29.3869	3e-05	1185	0.00103982	-4.21183	OK	No	-2.03197	0.10586	0.0028		No	29.3869	0.02648	-3.63132	-37.7627	37.7627		THC2611110	AgilentProbeDB
660540	A_32_P45204	AI752947	AI752947 cr02f10.x2 Human bone marrow stromal cells Homo sapiens cDNA clone HBMSC_cr02f10 3', mRNA sequence [AI752947]	AI752947	-1.53865	0.3657	0.02893	-34.5662	3e-05	1186	0.00103895	-4.20746	OK	No	-1.61654	0.33681	0.00729		No	34.5662	0.02165	-3.83263	-46.1837	46.1837		AI752947	AgilentProbeDB
661594	A_23_P416048	MAPK8IP3	Homo sapiens mRNA for FLJ00027 protein, partial cds. [AK024437]	AK024437	-1.31915	0.31357	0.04796	-20.8523	3e-05	1187	0.00103807	-4.20689	OK	No	-2.15883	0.06403	0.00305		No	20.8523	0.0477	-3.04275	-20.9628	20.9628		MAPK8IP3	AgilentProbeDB
661752	A_24_P922261	SRGAP1	Homo sapiens SLIT-ROBO Rho GTPase activating protein 1, mRNA (cDNA clone IMAGE:4153945). [BC029919]	BC029919	-1.18979	0.28589	0.0646	-15.4807	3e-05	1188	0.0010372	-4.16172	OK	No	-2.05166	0.24341	0.00247		No	15.4807	0.01013	-4.59178	-98.6695	98.6695		SRGAP1	AgilentProbeDB
664033	A_24_P290764	FAM120A	Homo sapiens family with sequence similarity 120A, mRNA (cDNA clone IMAGE:3938062), partial cds. [BC007879]	BC007879	-1.3214	0.31916	0.04771	-20.9604	3e-05	1189	0.00103632	-4.14026	OK	No	-1.84967	0.19402	0.00282		No	20.9604	0.01452	-4.23223	-68.8704	68.8704		FAM120A	AgilentProbeDB
665319	A_23_P18490	MAEA	Homo sapiens macrophage erythroblast attacher (MAEA), transcript variant 1, mRNA [NM_001017405]	NM_001017405	-1.56801	0.37448	0.02704	-36.9834	3e-05	1190	0.00103545	-4.18713	OK	No	-2.07895	0.15991	0.00262		No	36.9834	0.01638	-4.11145	-61.035	61.035		MAEA	AgilentProbeDB
666804	A_24_P29277	COL4A3BP	Homo sapiens collagen, type IV, alpha 3 (Goodpasture antigen) binding protein (COL4A3BP), transcript variant 3, mRNA [NM_001130105]		0.53606	0.12913	3.43604	3.43604	3e-05	1191	0.00103458	4.15124	OK	No	-1.16779	0.03872	0.14033		No	3.43604	3.62452	1.28772	3.62452	3.62452		COL4A3BP	AgilentProbeDB
666996	A_23_P169428	TRUB2	Homo sapiens TruB pseudouridine (psi) synthase homolog 2 (E. coli) (TRUB2), mRNA [NM_015679]	NM_015679	-1.48002	0.35713	0.03311	-30.2009	3e-05	1192	0.00103372	-4.1442	OK	No	-2.09452	0.11772	0.00356		No	30.2009	0.03026	-3.49803	-33.0502	33.0502		TRUB2	AgilentProbeDB
668543	A_32_P34107	THC2611044	Q4THP9_TETNG (Q4THP9) Chromosome undetermined SCAF2771, whole genome shotgun sequence. (Fragment), partial (9%) [THC2611044]		-0.99607	0.23873	0.10091	-9.90996	3e-05	1193	0.00103285	-4.17242	OK	No	-2.29871	0.02011	0.00283		No	9.90996	0.14058	-1.96196	-7.11325	7.11325		THC2611044	AgilentProbeDB
668958	A_24_P260582	CR603450	full-length cDNA clone CS0DI004YB08 of Placenta Cot 25-normalized of Homo sapiens (human). [CR603450]	CR603450	-1.16217	0.2789	0.06884	-14.5268	3e-05	1194	0.00103198	-4.16691	OK	No	-1.76022	0.11477	0.00531		No	14.5268	0.04625	-3.07365	-21.6206	21.6206		CR603450	AgilentProbeDB
669742	A_23_P82550	STK17A	Homo sapiens serine/threonine kinase 17a (STK17A), mRNA [NM_004760]	NM_004760	-0.66936	0.1614	0.21411	-4.67042	3e-05	1195	0.00103112	-4.14727	OK	No	-2.32928	0.01165	0.00257		No	4.67042	0.2208	-1.51052	-4.52908	4.52908		STK17A	AgilentProbeDB
670349	A_32_P19135	RAB4B	Homo sapiens RAB4B, member RAS oncogene family (RAB4B), mRNA [NM_016154]	NM_016154	-1.32064	0.31834	0.04779	-20.9239	3e-05	1196	0.00103026	-4.14847	OK	No	-1.77518	0.15708	0.00566		No	20.9239	0.03605	-3.32297	-27.7427	27.7427		RAB4B	AgilentProbeDB
671569	A_23_P116640	OR51B2	Homo sapiens olfactory receptor, family 51, subfamily B, member 2 (OR51B2), mRNA [NM_033180]	NM_033180	-0.88246	0.21114	0.13108	-7.6289	3e-05	1197	0.0010294	-4.17954	OK	No	-2.35591	0.0146	0.0023		No	7.6289	0.15787	-1.84601	-6.33451	6.33451		OR51B2	AgilentProbeDB
671813	A_23_P31536	SSBP1	Homo sapiens single-stranded DNA binding protein 1 (SSBP1), mRNA [NM_003143]	NM_003143	-1.15245	0.27842	0.0704	-14.2053	3e-05	1198	0.00102854	-4.13926	OK	No	-0.96286	1.45332	0.02493		No	14.2053	0.01715	-4.06563	-58.3015	58.3015		SSBP1	AgilentProbeDB
672703	A_32_P36481	A_32_P36481	Unknown		-1.14226	0.27483	0.07207	-13.8759	3e-05	1199	0.00102768	-4.15622	OK	No	-2.24321	0.0337	0.00245		No	13.8759	0.07281	-2.61985	-13.7337	13.7337			AgilentProbeDB
673301	A_24_P249824	DYRK2	Homo sapiens dual-specificity tyrosine-(Y)-phosphorylation regulated kinase 2 (DYRK2), transcript variant 2, mRNA [NM_006482]	NM_006482	-0.89764	0.21589	0.12658	-7.90024	3e-05	1200	0.00102683	-4.15796	OK	No	-2.35168	0.02236	0.00401		No	7.90024	0.17949	-1.71764	-5.57137	5.57137		DYRK2	AgilentProbeDB
674328	A_23_P57667	PLXNA1	Homo sapiens plexin A1 (PLXNA1), mRNA [NM_032242]	NM_032242	-1.07667	0.26005	0.08382	-11.9309	3e-05	1201	0.00102597	-4.14031	OK	No	-2.31652	0.0223	0.00214		No	11.9309	0.09608	-2.34255	-10.4078	10.4078		PLXNA1	AgilentProbeDB
674765	A_23_P331253	XPNPEP1	Homo sapiens X-prolyl aminopeptidase (aminopeptidase P) 1, soluble (XPNPEP1), mRNA [NM_020383]	NM_020383	-1.51095	0.36462	0.03084	-32.4302	3e-05	1202	0.00102512	-4.14395	OK	No	-2.01039	0.11381	0.00306		No	32.4302	0.02693	-3.61453	-37.1339	37.1339		XPNPEP1	AgilentProbeDB
674780	A_24_P831925	W92806	W92806 zh80f05.s1 Soares_fetal_liver_spleen_1NFLS_S1 Homo sapiens cDNA clone IMAGE:418401 3' similar to contains Alu repetitive element;, mRNA sequence [W92806]	W92806	1.42896	0.34155	26.8513	26.8513	3e-05	1203	0.00102426	4.18371	OK	No	-2.23764	0.00239	0.06159		No	26.8513	25.7768	3.24948	25.7768	25.7768		W92806	AgilentProbeDB
675982	A_24_P916288	YY1	Homo sapiens cDNA: FLJ22844 fis, clone KAIA5181. [AK026497]	AK026497	-1.01138	0.24206	0.09741	-10.2654	3e-05	1204	0.00102341	-4.1782	OK	No	-0.82309	0.91444	0.04503		No	10.2654	0.04924	-3.01101	-20.3078	20.3078		YY1	AgilentProbeDB
676783	A_32_P89679	ALG10B	Homo sapiens asparagine-linked glycosylation 10, alpha-1,2-glucosyltransferase homolog B (yeast) (ALG10B), mRNA [NM_001013620]		0.92676	0.22107	8.44813	8.44813	3e-05	1205	0.00102256	4.19219	OK	No	-1.84195	0.00643	0.07214		No	8.44813	11.2251	2.41815	11.2251	11.2251		ALG10B	AgilentProbeDB
677441	A_32_P134209	ACVR2B	Homo sapiens activin A receptor, type IIB (ACVR2B), mRNA [NM_001106]	AV752763	1.21579	0.29075	16.4359	16.4359	3e-05	1206	0.00102172	4.1816	OK	No	-2.37012	0.00263	0.02742		No	16.4359	10.4305	2.34473	10.4305	10.4305		ACVR2B	AgilentProbeDB
679453	A_24_P927134	AI086384	AI086384 oz44c09.x1 Soares_NhHMPu_S1 Homo sapiens cDNA clone IMAGE:1678192 3', mRNA sequence [AI086384]	AI086384	0.83537	0.1991	6.84499	6.84499	3e-05	1207	0.00102087	4.19583	OK	No	-1.55062	0.01257	0.10133		No	6.84499	8.06145	2.08709	8.06145	8.06145		AI086384	AgilentProbeDB
679885	A_24_P252794	CUL2	Homo sapiens cullin 2 (CUL2), mRNA [NM_003591]	NM_003591	-1.19343	0.28415	0.06406	-15.6111	3e-05	1208	0.00102002	-4.20001	OK	No	-1.76983	0.22427	0.00781		No	15.6111	0.03484	-3.357	-28.7028	28.7028		CUL2	AgilentProbeDB
679890	A_23_P370162	XRRA1	Homo sapiens X-ray radiation resistance associated 1 (XRRA1), mRNA [NM_182969]	CR749605	-0.7539	0.17973	0.17624	-5.67411	3e-05	1209	0.00101918	-4.19461	OK	No	-2.15606	0.01959	0.00338		No	5.67411	0.17244	-1.7577	-5.79911	5.79911		XRRA1	AgilentProbeDB
680071	A_24_P118231	ATP5S	Homo sapiens ATP synthase, H+ transporting, mitochondrial F0 complex, subunit s (factor B) (ATP5S), nuclear gene encoding mitochondrial protein, transcript variant 1, mRNA [NM_001003803]	NM_001003803	-1.16752	0.27718	0.068	-14.7067	3e-05	1210	0.00101834	-4.21217	OK	No	-2.30156	0.02824	0.00211		No	14.7067	0.07459	-2.59574	-13.4064	13.4064		ATP5S	AgilentProbeDB
680857	A_23_P420281	PRKCB	Homo sapiens protein kinase C, beta (PRKCB), transcript variant 2, mRNA [NM_002738]	NM_002738	-1.48547	0.35321	0.0327	-30.582	3e-05	1211	0.0010175	-4.20558	OK	No	-2.12536	0.14923	0.00229		No	30.582	0.01534	-4.17723	-65.1848	65.1848		PRKCB	AgilentProbeDB
642267	A_24_P523242	THC2704042	Q94VB6_9SAUR (Q94VB6) NADH dehydrogenase subunit 2, partial (5%) [THC2704042]		-1.29891	0.31739	0.05024	-19.9026	4e-05	1212	0.00135554	-4.09252	OK	No	-2.40866	0.02786	0.00241		No	19.9026	0.08635	-2.44933	-11.5806	11.5806		THC2704042	AgilentProbeDB
642914	A_24_P896032	THC2542952	AI857756 wl21f10.x1 NCI_CGAP_Ut1 Homo sapiens cDNA clone IMAGE:2425579 3' similar to contains Alu repetitive element;, mRNA sequence [AI857756]	AI857756	-1.40015	0.34154	0.0398	-25.1274	4e-05	1213	0.00135443	-4.09956	OK	No	-1.56356	0.58452	0.00644		No	25.1274	0.01101	-4.509	-90.8311	90.8311		THC2542952	AgilentProbeDB
642944	A_24_P938213	GVIN1	Homo sapiens GTPase, very large interferon inducible 1 (GVIN1), non-coding RNA [NR_003945]	BX538318	-0.89867	0.21938	0.12628	-7.91906	4e-05	1214	0.00135331	-4.09645	OK	No	-2.25948	0.01898	0.00273		No	7.91906	0.14405	-1.9376	-6.94209	6.94209		GVIN1	AgilentProbeDB
644553	A_24_P605612	THBS2	Homo sapiens thrombospondin 2 (THBS2), mRNA [NM_003247]	NM_003247	0.69037	0.16721	4.90196	4.90196	4e-05	1215	0.0013522	4.12869	OK	No	-1.59801	0.01284	0.06765		No	4.90196	5.26696	1.66145	5.26696	5.26696		THBS2	AgilentProbeDB
644854	A_23_P405873	C9orf72	Homo sapiens chromosome 9 open reading frame 72 (C9orf72), transcript variant 2, mRNA [NM_145005]	NM_145005	0.38428	0.0932	2.42257	2.42257	4e-05	1216	0.00135109	4.12329	OK	No	-0.87389	0.12683	0.28421		No	2.42257	2.24084	0.80685	2.24084	2.24084		C9orf72	AgilentProbeDB
645324	A_23_P332246	ATOH1	Homo sapiens atonal homolog 1 (Drosophila) (ATOH1), mRNA [NM_005172]	NM_005172	0.67623	0.16522	4.7449	4.7449	4e-05	1217	0.00134998	4.09295	OK	No	-1.88552	0.00679	0.03219		No	4.7449	4.74178	1.55641	4.74178	4.74178		ATOH1	AgilentProbeDB
645416	A_23_P64792	KCNMB4	Homo sapiens potassium large conductance calcium-activated channel, subfamily M, beta member 4 (KCNMB4), mRNA [NM_014505]	NM_014505	-1.11998	0.2722	0.07586	-13.1821	4e-05	1218	0.00134887	-4.11464	OK	No	-2.32765	0.03835	0.00381		No	13.1821	0.0994	-2.30856	-10.0599	10.0599		KCNMB4	AgilentProbeDB
645931	A_32_P54137	UQCRH	Homo sapiens ubiquinol-cytochrome c reductase hinge protein (UQCRH), mRNA [NM_006004]	NM_006004	-1.16773	0.28453	0.06796	-14.714	4e-05	1219	0.00134776	-4.10411	OK	No	-0.58159	2.11288	0.11219		No	14.714	0.0531	-2.93562	-18.8332	18.8332		UQCRH	AgilentProbeDB
647000	A_23_P427502	ZNRF3	Homo sapiens zinc and ring finger 3 (ZNRF3), mRNA [NM_032173]	AB051436	-1.3254	0.32107	0.04727	-21.1544	4e-05	1220	0.00134666	-4.12807	OK	No	-1.81478	0.16113	0.00482		No	21.1544	0.02991	-3.50962	-33.4357	33.4357		ZNRF3	AgilentProbeDB
648310	A_23_P127676	CTR9	Homo sapiens Ctr9, Paf1/RNA polymerase II complex component, homolog (S. cerevisiae) (CTR9), mRNA [NM_014633]	NM_014633	-1.26281	0.30608	0.0546	-18.315	4e-05	1221	0.00134555	-4.12571	OK	No	-2.27353	0.049	0.00234		No	18.315	0.04783	-3.04002	-20.9058	20.9058		CTR9	AgilentProbeDB
648877	A_24_P510896	THC2704608	Unknown		-1.07641	0.26167	0.08387	-11.9236	4e-05	1222	0.00134445	-4.11361	OK	No	-2.14673	0.04188	0.00278		No	11.9236	0.06648	-2.71078	-15.0411	15.0411		THC2704608	AgilentProbeDB
648956	A_23_P136683	HLA-DQB1	Homo sapiens major histocompatibility complex, class II, DQ beta 1 (HLA-DQB1), mRNA [NM_002123]	M20432	-0.74458	0.18016	0.18006	-5.55366	4e-05	1223	0.00134335	-4.13295	OK	No	-1.46431	0.12263	0.01403		No	5.55366	0.11441	-2.16795	-8.74039	8.74039		HLA-DQB1	AgilentProbeDB
649550	A_23_P218346	TANC2	Homo sapiens tetratricopeptide repeat, ankyrin repeat and coiled-coil containing 2 (TANC2), mRNA [NM_025185]	AB046856	-1.05936	0.25839	0.08722	-11.4647	4e-05	1224	0.00134225	-4.09978	OK	No	-2.28955	0.02506	0.00268		No	11.4647	0.10678	-2.23701	-9.36531	9.36531		TANC2	AgilentProbeDB
649559	A_32_P143637	AW191706	AW191706 HIMA02.05.01 human islet cDNA differential display Homo sapiens cDNA, mRNA sequence [AW191706]	AW191706	-1.07654	0.26191	0.08384	-11.9271	4e-05	1225	0.00134116	-4.11036	OK	No	-1.62237	0.13062	0.00862		No	11.9271	0.06597	-2.71862	-15.1594	15.1594		AW191706	AgilentProbeDB
649852	A_24_P933340	PNLIPRP1	Homo sapiens pancreatic lipase-related protein 1, mRNA (cDNA clone IMAGE:3950129), complete cds. [BC005233]	BC005233	-0.90215	0.22108	0.12527	-7.98272	4e-05	1226	0.00134007	-4.08062	OK	No	-2.494	0.0113	0.00252		No	7.98272	0.22255	-1.50262	-4.49345	4.49345		PNLIPRP1	AgilentProbeDB
650814	A_23_P113803	KATNA1	Homo sapiens katanin p60 (ATPase-containing) subunit A 1 (KATNA1), mRNA [NM_007044]	NM_007044	-1.11674	0.27011	0.07643	-13.084	4e-05	1227	0.00133897	-4.13443	OK	No	-2.20121	0.03533	0.00294		No	13.084	0.08321	-2.48639	-12.0178	12.0178		KATNA1	AgilentProbeDB
650854	A_24_P664624	AA617765	AA617765 np55c08.s1 NCI_CGAP_Br1.1 Homo sapiens cDNA clone IMAGE:1130222 3', mRNA sequence [AA617765]	AA617765	1.36669	0.33422	23.2642	23.2642	4e-05	1228	0.00133788	4.08923	OK	No	-2.30674	0.00221	0.0359		No	23.2642	16.207	2.78544	16.207	16.207		AA617765	AgilentProbeDB
651395	A_24_P462239	THC2632489	F04138 HSC2KE042 normalized infant brain cDNA Homo sapiens cDNA clone c-2ke04 3', mRNA sequence [F04138]	F04138	1.07514	0.26219	11.8889	11.8889	4e-05	1229	0.00133679	4.10057	OK	No	-2.27553	0.00245	0.02221		No	11.8889	9.04803	2.20255	9.04803	9.04803		THC2632489	AgilentProbeDB
651664	A_23_P329254	FLJ32065	Homo sapiens cDNA FLJ32065 fis, clone OCBBF1000086, weakly similar to Archeobacterial metalloproteinase-like protein 2 (EC 3.-.-.-). [AK056627]	AK056627	0.83671	0.20298	6.86609	6.86609	4e-05	1230	0.00133571	4.12209	OK	No	-1.95258	0.00451	0.03729		No	6.86609	8.2752	2.11326	8.2752	8.2752		FLJ32065	AgilentProbeDB
652441	A_24_P617278	LOC646547	PREDICTED: Homo sapiens misc_RNA (LOC646547), miscRNA [XR_017127]		-1.17667	0.28557	0.06658	-15.02	4e-05	1231	0.00133462	-4.12037	OK	No	-1.22656	0.57236	0.025		No	15.02	0.04367	-3.13101	-22.8971	22.8971		LOC646547	AgilentProbeDB
652809	A_32_P87769	FBXO33	Homo sapiens F-box protein 33 (FBXO33), mRNA [NM_203301]	NM_203301	-1.2852	0.31076	0.05186	-19.2841	4e-05	1232	0.00133354	-4.1357	OK	No	-1.59928	0.19999	0.00637		No	19.2841	0.03187	-3.44613	-31.3786	31.3786		FBXO33	AgilentProbeDB
653164	A_32_P135348	TANC1	Homo sapiens tetratricopeptide repeat, ankyrin repeat and coiled-coil containing 1 (TANC1), mRNA [NM_033394]	NM_033394	0.77189	0.18885	5.91407	5.91407	4e-05	1233	0.00133246	4.0874	OK	No	-2.33573	0.00314	0.01346		No	5.91407	4.28987	1.45626	4.28987	4.28987		TANC1	AgilentProbeDB
653986	A_24_P795230	AK027541	Homo sapiens cDNA FLJ14635 fis, clone NT2RP2001196. [AK027541]	AK027541	-0.7989	0.19498	0.15889	-6.29354	4e-05	1234	0.00133138	-4.09725	OK	No	-2.25127	0.0627	0.0061		No	6.29354	0.09734	-2.32958	-10.2736	10.2736		AK027541	AgilentProbeDB
654357	A_23_P157027	VSTM2A	V-set and transmembrane domain-containing protein 2A Precursor [Source:UniProtKB/Swiss-Prot;Acc:Q8TAG5] [ENST00000407838]	BC045679	0.82428	0.20102	6.67239	6.67239	4e-05	1235	0.0013303	4.10051	OK	No	-2.29315	0.00261	0.01383		No	6.67239	5.29425	1.66662	5.29425	5.29425		VSTM2A	AgilentProbeDB
654435	A_32_P151325	THC2591366	H51034 yp84b12.s1 Soares fetal liver spleen 1NFLS Homo sapiens cDNA clone IMAGE:194111 3' similar to gb:V00566 PROLACTIN PRECURSOR (HUMAN);, mRNA sequence [H51034]	H51034	0.41841	0.10136	2.62066	2.62066	4e-05	1236	0.00132922	4.12799	OK	No	-0.97344	0.07456	0.19531		No	2.62066	2.61939	0.96294	2.61939	2.61939		THC2591366	AgilentProbeDB
654543	A_23_P215931	LEPROTL1	Homo sapiens leptin receptor overlapping transcript-like 1 (LEPROTL1), transcript variant 1, mRNA [NM_015344]	NM_015344	-1.07148	0.26137	0.08483	-11.789	4e-05	1237	0.00132815	-4.0994	OK	No	-1.83233	0.07503	0.00594		No	11.789	0.07921	-2.53565	-12.6247	12.6247		LEPROTL1	AgilentProbeDB
655021	A_23_P88767	PLA2G10	Homo sapiens phospholipase A2, group X (PLA2G10), mRNA [NM_003561]	NM_003561	-1.44395	0.35212	0.03598	-27.7941	4e-05	1238	0.00132708	-4.10075	OK	No	-1.70377	0.97213	0.00314		No	27.7941	0.00323	-5.73575	-309.745	309.745		PLA2G10	AgilentProbeDB
655496	A_24_P86993	JAM3	Homo sapiens junctional adhesion molecule 3 (JAM3), mRNA [NM_032801]	NM_032801	-0.89512	0.21741	0.12732	-7.85453	4e-05	1239	0.001326	-4.11716	OK	No	-2.36838	0.01557	0.00254		No	7.85453	0.16328	-1.81227	-6.12436	6.12436		JAM3	AgilentProbeDB
655889	A_23_P255376	CCDC109B	Homo sapiens coiled-coil domain containing 109B (CCDC109B), mRNA [NM_017918]	NM_017918	-1.60587	0.38809	0.02478	-40.3522	4e-05	1240	0.00132494	-4.13789	OK	No	-1.88579	0.62565	0.00241		No	40.3522	0.00385	-5.55904	-259.574	259.574		CCDC109B	AgilentProbeDB
656389	A_24_P416055	FAM103A1	Homo sapiens family with sequence similarity 103, member A1 (FAM103A1), mRNA [NM_031452]	NM_031452	-1.03286	0.25183	0.09271	-10.786	4e-05	1241	0.00132387	-4.10139	OK	No	-0.68882	1.40789	0.06076		No	10.786	0.04316	-3.14286	-23.17	23.17		FAM103A1	AgilentProbeDB
657613	A_24_P363953	RAB11FIP2	Homo sapiens RAB11 family interacting protein 2 (class I) (RAB11FIP2), mRNA [NM_014904]	NM_014904	-1.61004	0.39079	0.02454	-40.7418	4e-05	1242	0.0013228	-4.12001	OK	No	-2.05554	0.25048	0.00309		No	40.7418	0.01234	-4.39461	-81.0131	81.0131		RAB11FIP2	AgilentProbeDB
657812	A_24_P196774	BC014395	Homo sapiens, clone IMAGE:3029191, mRNA. [BC014395]	BC014395	-1.02945	0.25162	0.09344	-10.7016	4e-05	1243	0.00132174	-4.09128	OK	No	-2.42337	0.01395	0.00229		No	10.7016	0.16421	-1.80659	-6.08966	6.08966		BC014395	AgilentProbeDB
658817	A_24_P169903	A_24_P169903	Unknown		-1.09423	0.26734	0.0805	-12.4231	4e-05	1244	0.00132068	-4.09301	OK	No	-2.23153	0.02919	0.00269		No	12.4231	0.09213	-2.3845	-10.8537	10.8537			AgilentProbeDB
658921	A_23_P104146	ZMYM4	Homo sapiens zinc finger, MYM-type 4 (ZMYM4), mRNA [NM_005095]	NM_005095	-1.1092	0.27009	0.07777	-12.8587	4e-05	1245	0.00131961	-4.10675	OK	No	-2.15396	0.04354	0.00265		No	12.8587	0.06082	-2.79977	-16.4408	16.4408		ZMYM4	AgilentProbeDB
659058	A_24_P935276	ZNF766	Homo sapiens zinc finger protein 766 (ZNF766), mRNA [NM_001010851]	NM_001010851	-1.21976	0.2969	0.06029	-16.5865	4e-05	1246	0.00131856	-4.10828	OK	No	-2.00836	0.06518	0.00338		No	16.5865	0.05187	-2.95899	-19.2785	19.2785		ZNF766	AgilentProbeDB
659577	A_24_P126305	ZNF500	Homo sapiens zinc finger protein 500 (ZNF500), mRNA [NM_021646]	NM_021646	0.38375	0.09323	2.41965	2.41965	4e-05	1247	0.0013175	4.11613	OK	No	-1.14784	0.04961	0.1241		No	2.41965	2.50137	0.91684	2.50137	2.50137		ZNF500	AgilentProbeDB
660531	A_23_P161596	FKBP2	Homo sapiens FK506 binding protein 2, 13kDa (FKBP2), transcript variant 1, mRNA [NM_004470]	NM_004470	-0.69639	0.16837	0.20119	-4.97039	4e-05	1248	0.00131644	-4.13599	OK	No	-0.00702	2.85196	0.38953		No	4.97039	0.13658	-1.99083	-7.32159	7.32159		FKBP2	AgilentProbeDB
660693	A_23_P385081	SCAMP2	Homo sapiens secretory carrier membrane protein 2 (SCAMP2), mRNA [NM_005697]	NM_005697	-1.56337	0.37818	0.02733	-36.591	4e-05	1249	0.00131539	-4.13398	OK	No	-2.04762	0.17678	0.00222		No	36.591	0.01255	-4.37841	-79.711	79.711		SCAMP2	AgilentProbeDB
660730	A_32_P220233	AK021824	Homo sapiens cDNA FLJ11762 fis, clone HEMBA1005670. [AK021824]	AK021824	1.37698	0.33494	23.8221	23.8221	4e-05	1250	0.00131434	4.11111	OK	No	-2.10984	0.00247	0.09865		No	23.8221	39.8706	3.68564	39.8706	39.8706		AK021824	AgilentProbeDB
661403	A_24_P108779	KCTD17	Homo sapiens potassium channel tetramerisation domain containing 17 (KCTD17), mRNA [NM_024681]	NM_024681	0.4762	0.11621	2.99361	2.99361	4e-05	1251	0.00131329	4.0976	OK	No	-1.35015	0.02811	0.08599		No	2.99361	3.05956	1.11827	3.05956	3.05956		KCTD17	AgilentProbeDB
661408	A_23_P214766	HIVEP2	Homo sapiens human immunodeficiency virus type I enhancer binding protein 2 (HIVEP2), mRNA [NM_006734]	NM_006734	0.36402	0.0885	2.31219	2.31219	4e-05	1252	0.00131224	4.11312	OK	No	0.17646	1.08788	2.1619		No	2.31219	1.98726	0.68676	1.98726	1.98726		HIVEP2	AgilentProbeDB
661577	A_24_P37441	PDK1	Homo sapiens pyruvate dehydrogenase kinase, isozyme 1 (PDK1), nuclear gene encoding mitochondrial protein, mRNA [NM_002610]	NM_002610	-1.34649	0.32593	0.04503	-22.207	4e-05	1253	0.00131119	-4.1312	OK	No	-2.06498	0.13538	0.00261		No	22.207	0.0193	-3.94781	-51.8217	51.8217		PDK1	AgilentProbeDB
661590	A_23_P502654	SHMT1	Homo sapiens serine hydroxymethyltransferase 1 (soluble) (SHMT1), transcript variant 1, mRNA [NM_004169]	NM_004169	-0.83215	0.20273	0.14718	-6.79441	4e-05	1254	0.00131014	-4.10474	OK	No	-2.14053	0.02381	0.00373		No	6.79441	0.15667	-1.85362	-6.38286	6.38286		SHMT1	AgilentProbeDB
661682	A_23_P155786	SULT1E1	Homo sapiens sulfotransferase family 1E, estrogen-preferring, member 1 (SULT1E1), mRNA [NM_005420]	NM_005420	1.70042	0.41101	50.1674	50.1674	4e-05	1255	0.0013091	4.13719	OK	No	-1.99927	0.00302	0.26966		No	50.1674	89.1965	4.49084	89.1965	89.1965		SULT1E1	AgilentProbeDB
662400	A_23_P22672	ENST00000394780	Uncharacterized protein CXorf45 [Source:UniProtKB/Swiss-Prot;Acc:Q9H5U8] [ENST00000394780]	NM_001039210	1.43929	0.3502	27.4975	27.4975	4e-05	1256	0.00130806	4.10988	OK	No	-2.26647	0.0022	0.06487		No	27.4975	29.544	3.38588	29.544	29.544		ENST00000394780	AgilentProbeDB
662981	A_23_P155052	APOL6	Homo sapiens apolipoprotein L, 6 (APOL6), mRNA [NM_030641]	NM_030641	-1.42828	0.34949	0.0373	-26.8092	4e-05	1257	0.00130702	-4.08678	OK	No	-1.70713	0.85885	0.0038		No	26.8092	0.00442	-5.42101	-226.107	226.107		APOL6	AgilentProbeDB
663321	A_23_P407074	DNM2	Homo sapiens dynamin 2 (DNM2), transcript variant 1, mRNA [NM_001005360]	NM_001005360	-0.59897	0.14491	0.25179	-3.97164	4e-05	1258	0.00130598	-4.13347	OK	No	-1.4528	0.24249	0.03505		No	3.97164	0.14453	-1.93429	-6.91914	6.91914		DNM2	AgilentProbeDB
663922	A_24_P915737	AY037144	Homo sapiens hypothetical protein CX157 mRNA, complete cds. [AY037144]	AY037144	0.72434	0.17633	5.30075	5.30075	4e-05	1259	0.00130494	4.10796	OK	No	-2.04418	0.00446	0.02241		No	5.30075	5.01858	1.61315	5.01858	5.01858		AY037144	AgilentProbeDB
664500	A_24_P295010	SERPINB9	Homo sapiens serpin peptidase inhibitor, clade B (ovalbumin), member 9 (SERPINB9), mRNA [NM_004155]	NM_004155	-1.44482	0.35306	0.03591	-27.8498	4e-05	1260	0.0013039	-4.09232	OK	No	-2.05372	0.12155	0.00247		No	27.8498	0.02031	-3.89683	-49.2461	49.2461		SERPINB9	AgilentProbeDB
664700	A_23_P42498	SNX3	Homo sapiens sorting nexin 3 (SNX3), mRNA [NM_003795]	NM_003795	-1.35434	0.32888	0.04422	-22.612	4e-05	1261	0.00130287	-4.11807	OK	No	-2.06718	0.08063	0.00281		No	22.612	0.0348	-3.35804	-28.7327	28.7327		SNX3	AgilentProbeDB
664843	A_24_P48057	IRX5	Homo sapiens iroquois homeobox 5 (IRX5), mRNA [NM_005853]	NM_005853	0.60516	0.14627	4.02865	4.02865	4e-05	1262	0.00130184	4.13729	OK	No	-1.77904	0.01011	0.04076		No	4.02865	4.03243	1.39437	4.03243	4.03243		IRX5	AgilentProbeDB
667183	A_24_P829934	THC2683069	ALU2_HUMAN (P39189) Alu subfamily SB sequence contamination warning entry, partial (7%) [THC2683069]		-1.06254	0.25912	0.08659	-11.5489	4e-05	1263	0.00130081	-4.10062	OK	No	-2.26276	0.02866	0.0033		No	11.5489	0.1153	-2.16026	-8.6734	8.6734		THC2683069	AgilentProbeDB
668037	A_24_P212539	GALM	Homo sapiens galactose mutarotase (aldose 1-epimerase) (GALM), mRNA [NM_138801]	NM_138801	-0.62961	0.15352	0.23464	-4.26193	4e-05	1264	0.00129978	-4.10105	OK	No	-1.15591	0.23341	0.03308		No	4.26193	0.14172	-1.95389	-7.0561	7.0561		GALM	AgilentProbeDB
668896	A_23_P154698	CDS2	Homo sapiens CDP-diacylglycerol synthase (phosphatidate cytidylyltransferase) 2 (CDS2), mRNA [NM_003818]	NM_003818	-1.31802	0.31989	0.04808	-20.7981	4e-05	1265	0.00129875	-4.12024	OK	No	-1.66147	0.39627	0.00487		No	20.7981	0.0123	-4.39848	-81.3269	81.3269		CDS2	AgilentProbeDB
669567	A_24_P920102	SYF2	Homo sapiens SYF2 homolog, RNA splicing factor (S. cerevisiae), mRNA (cDNA clone IMAGE:4042910), with apparent retained intron. [BC015824]	BC015824	-1.07239	0.26008	0.08465	-11.8137	4e-05	1266	0.00129773	-4.12333	OK	No	-2.36863	0.02039	0.00223		No	11.8137	0.10936	-2.21309	-9.14395	9.14395		SYF2	AgilentProbeDB
670046	A_24_P258051	MASTL	Homo sapiens microtubule associated serine/threonine kinase-like (MASTL), mRNA [NM_032844]	NM_032844	-1.28332	0.31367	0.05208	-19.2006	4e-05	1267	0.0012967	-4.09133	OK	No	-2.11624	0.06071	0.0033		No	19.2006	0.05429	-2.91347	-18.4205	18.4205		MASTL	AgilentProbeDB
670450	A_23_P5654	IL1F7	Homo sapiens interleukin 1 family, member 7 (zeta) (IL1F7), transcript variant 1, mRNA [NM_014439]	NM_014439	0.5758	0.14081	3.76529	3.76529	4e-05	1268	0.00129568	4.08912	OK	No	-0.61024	0.1372	0.58403		No	3.76529	4.25667	1.44849	4.25667	4.25667		IL1F7	AgilentProbeDB
670924	A_23_P31765	PKIA	Homo sapiens protein kinase (cAMP-dependent, catalytic) inhibitor alpha (PKIA), transcript variant 6, mRNA [NM_006823]	NM_006823	0.35469	0.08583	2.26302	2.26302	4e-05	1269	0.00129466	4.13249	OK	No	-1.22079	0.0425	0.09515		No	2.26302	2.23859	0.80585	2.23859	2.23859		PKIA	AgilentProbeDB
672571	A_24_P179569	LAMA3	Homo sapiens laminin, alpha 3 (LAMA3), transcript variant 2, mRNA [NM_000227]	NM_000227	-1.02611	0.2497	0.09416	-10.6197	4e-05	1270	0.00129364	-4.10942	OK	No	-2.38607	0.01711	0.00217		No	10.6197	0.12665	-2.0663	-7.89557	7.89557		LAMA3	AgilentProbeDB
676788	A_24_P320796	FKBP9L	Homo sapiens FK506 binding protein 9-like (FKBP9L), non-coding RNA [NR_003949]	NM_182827	-0.54366	0.13274	0.28598	-3.4967	4e-05	1271	0.00129262	-4.09581	OK	No	-1.63676	0.05402	0.01305		No	3.4967	0.24159	-1.42051	-4.13925	4.13925		FKBP9L	AgilentProbeDB
677156	A_23_P21618	PDZRN3	Homo sapiens PDZ domain containing ring finger 3 (PDZRN3), mRNA [NM_015009]	NM_015009	0.87809	0.21271	7.55245	7.55245	4e-05	1272	0.0012916	4.12808	OK	No	-2.45419	0.00271	0.01338		No	7.55245	4.94552	1.59848	4.94552	4.94552		PDZRN3	AgilentProbeDB
677661	A_24_P142442	POLDIP2	Homo sapiens polymerase (DNA-directed), delta interacting protein 2 (POLDIP2), mRNA [NM_015584]	NM_015584	-1.66884	0.40501	0.02144	-46.6492	4e-05	1273	0.00129059	-4.12053	OK	No	-2.081	0.17399	0.00255		No	46.6492	0.01468	-4.22142	-68.1301	68.1301		POLDIP2	AgilentProbeDB
678197	A_23_P138435	ZMIZ1	Homo sapiens zinc finger, MIZ-type containing 1 (ZMIZ1), mRNA [NM_020338]	NM_020338	-1.14542	0.27774	0.07155	-13.9771	4e-05	1274	0.00128958	-4.12409	OK	No	-2.15779	0.03954	0.00419		No	13.9771	0.10597	-2.24462	-9.43682	9.43682		ZMIZ1	AgilentProbeDB
678712	A_23_P369701	FAM108C1	Homo sapiens family with sequence similarity 108, member C1 (FAM108C1), mRNA [NM_021214]	BC115003	1.19681	0.29057	15.733	15.733	4e-05	1275	0.00128856	4.11878	OK	No	-2.39755	0.00273	0.02258		No	15.733	8.26213	2.11168	8.26213	8.26213		FAM108C1	AgilentProbeDB
679163	A_23_P324554	ANO4	Homo sapiens anoctamin 4 (ANO4), mRNA [NM_178826]	NM_178826	-1.26169	0.30682	0.05474	-18.2679	4e-05	1276	0.00128755	-4.1121	OK	No	-1.68306	0.16551	0.00742		No	18.2679	0.04486	-3.10431	-22.2939	22.2939		ANO4	AgilentProbeDB
680244	A_23_P135190	RALGDS	Homo sapiens ral guanine nucleotide dissociation stimulator (RALGDS), transcript variant 2, mRNA [NM_001042368]	NM_006266	-0.63943	0.15655	0.22939	-4.35944	4e-05	1277	0.00128655	-4.0844	OK	No	-1.56059	0.3203	0.02132		No	4.35944	0.06656	-2.7096	-15.0232	15.0232		RALGDS	AgilentProbeDB
680586	A_23_P311358	ZNF282	Homo sapiens zinc finger protein 282 (ZNF282), mRNA [NM_003575]	NM_003575	-1.46124	0.35747	0.03457	-28.923	4e-05	1278	0.00128554	-4.08769	OK	No	-2.0785	0.09643	0.00251		No	28.923	0.02602	-3.64875	-38.4266	38.4266		ZNF282	AgilentProbeDB
680833	A_32_P109078	THC2674915	Unknown		-1.28493	0.31201	0.05189	-19.272	4e-05	1279	0.00128453	-4.11821	OK	No	-2.4404	0.02429	0.00225		No	19.272	0.09274	-2.37796	-10.7829	10.7829		THC2674915	AgilentProbeDB
640548	A_24_P4705	PPME1	Homo sapiens protein phosphatase methylesterase 1 (PPME1), mRNA [NM_016147]	NM_016147	-1.13673	0.27895	0.07299	-13.7004	5e-05	1280	0.00160441	-4.07508	OK	No	-2.09365	0.05687	0.00254		No	13.7004	0.04469	-3.108	-22.3763	22.3763		PPME1	AgilentProbeDB
641512	A_23_P324679	PTK2	Homo sapiens PTK2 protein tyrosine kinase 2 (PTK2), transcript variant 1, mRNA [NM_153831]	NM_153831	0.98098	0.2414	9.57157	9.57157	5e-05	1281	0.00160316	4.06375	OK	No	-2.27676	0.00256	0.0196		No	9.57157	7.6649	2.03665	7.6649	7.6649		PTK2	AgilentProbeDB
641923	A_24_P546003	CR609843	full-length cDNA clone CS0DD006YM23 of Neuroblastoma Cot 50-normalized of Homo sapiens (human). [CR609843]	CR609843	0.41277	0.10222	2.58686	2.58686	5e-05	1282	0.00160191	4.0379	OK	No	-1.28107	0.03552	0.0886		No	2.58686	2.49465	0.91415	2.49465	2.49465		CR609843	AgilentProbeDB
643070	A_23_P50108	NDC80	Homo sapiens NDC80 homolog, kinetochore complex component (S. cerevisiae) (NDC80), mRNA [NM_006101]	NM_006101	-1.06913	0.26315	0.08529	-11.7253	5e-05	1283	0.00160066	-4.06281	OK	No	-2.34656	0.02267	0.00211		No	11.7253	0.09313	-2.37374	-10.7374	10.7374		NDC80	AgilentProbeDB
643756	A_32_P172803	MAP9	Homo sapiens microtubule-associated protein 9 (MAP9), mRNA [NM_001039580]	NM_001039580	-1.00171	0.24586	0.09961	-10.0393	5e-05	1284	0.00159942	-4.0743	OK	No	-2.31985	0.02469	0.00304		No	10.0393	0.12305	-2.09519	-8.127	8.127		MAP9	AgilentProbeDB
644722	A_24_P32118	ZFYVE26	Homo sapiens zinc finger, FYVE domain containing 26 (ZFYVE26), mRNA [NM_015346]	NM_015346	-1.15249	0.28394	0.07039	-14.2067	5e-05	1285	0.00159817	-4.0589	OK	No	-2.13804	0.04893	0.00433		No	14.2067	0.08842	-2.42563	-11.3093	11.3093		ZFYVE26	AgilentProbeDB
645641	A_24_P383019	KRTAP13-1	Homo sapiens keratin associated protein 13-1 (KRTAP13-1), mRNA [NM_181599]	NM_181599	0.61722	0.15268	4.14209	4.14209	5e-05	1286	0.00159693	4.04253	OK	No	-0.81845	0.0729	0.40999		No	4.14209	5.62432	1.7271	5.62432	5.62432		KRTAP13-1	AgilentProbeDB
646477	A_24_P941376	ZNF473	Homo sapiens zinc finger protein 473 (ZNF473), transcript variant 1, mRNA [NM_015428]	NM_015428	-1.20929	0.29891	0.06176	-16.1915	5e-05	1287	0.00159569	-4.0456	OK	No	-2.44544	0.01957	0.0023		No	16.1915	0.11765	-2.14008	-8.50009	8.50009		ZNF473	AgilentProbeDB
647117	A_23_P89710	CEP192	Homo sapiens centrosomal protein 192kDa (CEP192), mRNA [NM_032142]	NM_018069	-0.89848	0.22212	0.12633	-7.91559	5e-05	1288	0.00159445	-4.04502	OK	No	-2.27341	0.01786	0.0029		No	7.91559	0.16255	-1.81679	-6.15205	6.15205		CEP192	AgilentProbeDB
648900	A_23_P427114	GORASP1	Homo sapiens golgi reassembly stacking protein 1, 65kDa (GORASP1), mRNA [NM_031899]	NM_031899	-1.34128	0.33204	0.04557	-21.9421	5e-05	1289	0.00159321	-4.03948	OK	No	-2.42323	0.03014	0.00228		No	21.9421	0.07555	-2.5829	-13.2355	13.2355		GORASP1	AgilentProbeDB
650353	A_23_P93082	NUS1	Homo sapiens nuclear undecaprenyl pyrophosphate synthase 1 homolog (S. cerevisiae) (NUS1), mRNA [NM_138459]	NM_138459	-1.01852	0.25083	0.09583	-10.4357	5e-05	1290	0.00159198	-4.06056	OK	No	-0.72672	1.17197	0.04918		No	10.4357	0.04196	-3.17093	-23.8296	23.8296		NUS1	AgilentProbeDB
652808	A_24_P363745	LRRC14	Homo sapiens leucine rich repeat containing 14 (LRRC14), mRNA [NM_014665]	NM_014665	-0.84437	0.20832	0.1431	-6.98835	5e-05	1291	0.00159074	-4.05325	OK	No	-2.3276	0.01478	0.00293		No	6.98835	0.19814	-1.61881	-5.04706	5.04706		LRRC14	AgilentProbeDB
653082	A_24_P918677	A_24_P918677	Unknown		-1.17051	0.28806	0.06753	-14.8084	5e-05	1292	0.00158951	-4.06348	OK	No	-2.21667	0.03877	0.00339		No	14.8084	0.08753	-2.43582	-11.4251	11.4251			AgilentProbeDB
656299	A_24_P109554	CEP110	Homo sapiens centrosomal protein 110kDa (CEP110), mRNA [NM_007018]	NM_007018	-1.18027	0.28965	0.06603	-15.1452	5e-05	1293	0.00158828	-4.07478	OK	No	-2.23388	0.04087	0.00242		No	15.1452	0.05915	-2.82773	-16.907	16.907		CEP110	AgilentProbeDB
657415	A_23_P82478	PUS7	Homo sapiens pseudouridylate synthase 7 homolog (S. cerevisiae) (PUS7), mRNA [NM_019042]	NM_019042	0.48184	0.11923	3.03275	3.03275	5e-05	1294	0.00158706	4.04126	OK	No	-1.42223	0.023	0.07062		No	3.03275	3.07083	1.12195	3.07083	3.07083		PUS7	AgilentProbeDB
657431	A_32_P151909	BX444107	BX444107 Homo sapiens FETAL LIVER Homo sapiens cDNA clone CS0DM007YI08 3-PRIME, mRNA sequence [BX444107]	BX444107	0.53671	0.13291	3.44122	3.44122	5e-05	1295	0.00158583	4.03821	OK	No	-1.75746	0.01142	0.03671		No	3.44122	3.21308	1.16723	3.21308	3.21308		BX444107	AgilentProbeDB
658440	A_24_P146603	DDX21	Homo sapiens DEAD (Asp-Glu-Ala-Asp) box polypeptide 21 (DDX21), mRNA [NM_004728]	NM_004728	-1.14234	0.28319	0.07205	-13.8784	5e-05	1296	0.00158461	-4.03379	OK	No	-2.17087	0.03841	0.00367		No	13.8784	0.0955	-2.34864	-10.4713	10.4713		DDX21	AgilentProbeDB
658477	A_24_P345846	ANTXR2	Homo sapiens anthrax toxin receptor 2 (ANTXR2), mRNA [NM_058172]	NM_058172	-0.83107	0.20537	0.14755	-6.77743	5e-05	1297	0.00158338	-4.04666	OK	No	-2.21002	0.01947	0.00331		No	6.77743	0.16995	-1.77225	-5.88409	5.88409		ANTXR2	AgilentProbeDB
659742	A_23_P416434	PHF15	Homo sapiens PHD finger protein 15 (PHF15), mRNA [NM_015288]	NM_015288	-0.88906	0.21823	0.1291	-7.74574	5e-05	1298	0.00158216	-4.07401	OK	No	-2.26254	0.01927	0.00267		No	7.74574	0.13849	-1.97692	-7.22048	7.22048		PHF15	AgilentProbeDB
659930	A_23_P72117	SMPDL3A	Homo sapiens sphingomyelin phosphodiesterase, acid-like 3A (SMPDL3A), mRNA [NM_006714]	NM_006714	1.35635	0.33485	22.7169	22.7169	5e-05	1299	0.00158095	4.05059	OK	No	-1.47819	0.00878	0.38947		No	22.7169	44.3775	3.79273	44.3775	44.3775		SMPDL3A	AgilentProbeDB
660091	A_24_P126465	C4orf8	Homo sapiens chromosome 4 open reading frame 8 (C4orf8), mRNA [NM_003704]	NM_003704	-1.60302	0.39543	0.02494	-40.0889	5e-05	1300	0.00157973	-4.0539	OK	No	-2.07366	0.17938	0.00218		No	40.0889	0.01217	-4.40843	-82.1407	82.1407		C4orf8	AgilentProbeDB
660334	A_24_P324011	KCTD2	Homo sapiens potassium channel tetramerisation domain containing 2 (KCTD2), mRNA [NM_015353]	NM_015353	-0.56926	0.14102	0.26961	-3.70906	5e-05	1301	0.00157852	-4.03671	OK	No	-0.33932	1.19609	0.22722		No	3.70906	0.18997	-1.66091	-5.26412	5.26412		KCTD2	AgilentProbeDB
660509	A_24_P21447	SURF6	Homo sapiens surfeit 6 (SURF6), mRNA [NM_006753]	NM_006753	-1.3743	0.33897	0.04224	-23.6756	5e-05	1302	0.0015773	-4.0543	OK	No	-2.15003	0.07787	0.00217		No	23.6756	0.02791	-3.57868	-35.8262	35.8262		SURF6	AgilentProbeDB
664892	A_23_P20122	ZC3HAV1	Homo sapiens zinc finger CCCH-type, antiviral 1 (ZC3HAV1), transcript variant 2, mRNA [NM_024625]	NM_024625	-1.02265	0.2509	0.09492	-10.5353	5e-05	1303	0.00157609	-4.07599	OK	No	-0.66547	1.53693	0.08944		No	10.5353	0.05819	-2.84398	-17.184	17.184		ZC3HAV1	AgilentProbeDB
665560	A_32_P97506	AF086126	Homo sapiens full length insert cDNA clone ZA79F02. [AF086126]	AF086126	-1.07267	0.26336	0.08459	-11.8213	5e-05	1304	0.00157488	-4.07304	OK	No	-2.16662	0.0347	0.00255		No	11.8213	0.07349	-2.61059	-13.6071	13.6071		AF086126	AgilentProbeDB
666584	A_23_P42868	IGFBP1	Homo sapiens insulin-like growth factor binding protein 1 (IGFBP1), mRNA [NM_000596]	NM_000596	0.59725	0.14702	3.95598	3.95598	5e-05	1305	0.00157368	4.06249	OK	No	-2.11521	0.00586	0.02181		No	3.95598	3.71958	1.31361	3.71958	3.71958		IGFBP1	AgilentProbeDB
666878	A_23_P257003	PCSK5	Homo sapiens proprotein convertase subtilisin/kexin type 5 (PCSK5), mRNA [NM_006200]	NM_006200	0.86995	0.21507	7.41233	7.41233	5e-05	1306	0.00157247	4.04498	OK	No	-1.97933	0.00767	0.06275		No	7.41233	8.18281	2.10204	8.18281	8.18281		PCSK5	AgilentProbeDB
667943	A_23_P205986	IGF1R	Homo sapiens insulin-like growth factor 1 receptor (IGF1R), mRNA [NM_000875]	NM_000875	-1.33255	0.32868	0.0465	-21.5057	5e-05	1307	0.00157127	-4.05423	OK	No	-2.18624	0.12938	0.00254		No	21.5057	0.01964	-3.93016	-50.9151	50.9151		IGF1R	AgilentProbeDB
670539	A_32_P58437	THC2656116	Unknown		1.23313	0.30305	17.1051	17.1051	5e-05	1308	0.00157007	4.069	OK	No	-1.88676	0.00531	0.10193		No	17.1051	19.1899	2.95439	19.1899	19.1899		THC2656116	AgilentProbeDB
670829	A_23_P216522	C9orf127	Homo sapiens chromosome 9 open reading frame 127 (C9orf127), transcript variant 3, mRNA [NM_016446]	NM_016446	-1.04752	0.25922	0.08964	-11.1563	5e-05	1309	0.00156887	-4.04103	OK	No	-2.37822	0.01881	0.00221		No	11.1563	0.11742	-2.14198	-8.51631	8.51631		C9orf127	AgilentProbeDB
670981	A_24_P920038	A_24_P920038	Unknown		1.03075	0.25289	10.7338	10.7338	5e-05	1310	0.00156767	4.07584	OK	No	-2.15406	0.00327	0.02961		No	10.7338	9.04925	2.20268	9.04925	9.04925			AgilentProbeDB
671531	A_23_P94711	IGFBPL1	Homo sapiens cDNA FLJ41041 fis, clone NT2RI2004312. [AK131521]	AK131521	0.43501	0.10705	2.72277	2.72277	5e-05	1311	0.00156648	4.06363	OK	No	-1.49323	0.02443	0.06166		No	2.72277	2.52375	0.92575	2.52375	2.52375		IGFBPL1	AgilentProbeDB
672569	A_24_P410100	ENST00000391343	Unknown		-1.38709	0.34233	0.04101	-24.3834	5e-05	1312	0.00156528	-4.05192	OK	No	-2.1072	0.28764	0.00261		No	24.3834	0.00907	-4.70248	-110.22	110.22		ENST00000391343	AgilentProbeDB
673132	A_32_P104469	THC2502237	Q69QZ1_ORYSA (Q69QZ1) F-box protein-like, partial (7%) [THC2502237]	BF378046	-1.41743	0.34868	0.03824	-26.1475	5e-05	1313	0.00156409	-4.06513	OK	No	-2.21518	0.0938	0.00216		No	26.1475	0.02305	-3.7701	-43.3843	43.3843		THC2502237	AgilentProbeDB
673201	A_24_P367410	GABRQ	Homo sapiens gamma-aminobutyric acid (GABA) receptor, theta (GABRQ), mRNA [NM_018558]	NM_018558	-1.33172	0.32844	0.04659	-21.4645	5e-05	1314	0.0015629	-4.05469	OK	No	-2.0348	0.33685	0.00335		No	21.4645	0.00993	-4.6119	-100.675	100.675		GABRQ	AgilentProbeDB
675843	A_23_P208674	C19orf63	Homo sapiens chromosome 19 open reading frame 63 (C19orf63), transcript variant HSS1, mRNA [NM_175063]	NM_175063	-1.41824	0.35084	0.03817	-26.1965	5e-05	1315	0.00156171	-4.04238	OK	No	-1.58148	0.4296	0.00613		No	26.1965	0.01427	-4.24944	-70.0659	70.0659		C19orf63	AgilentProbeDB
676234	A_23_P65757	CCNB2	Homo sapiens cyclin B2 (CCNB2), mRNA [NM_004701]	NM_004701	-1.48227	0.36475	0.03294	-30.358	5e-05	1316	0.00156052	-4.06381	OK	No	-2.03773	0.17325	0.00244		No	30.358	0.01408	-4.26279	-71.0076	71.0076		CCNB2	AgilentProbeDB
676348	A_24_P271773	PCDHB17	Homo sapiens protocadherin beta 17 pseudogene (PCDHB17), non-coding RNA [NR_001280]	NR_001280	0.74473	0.18358	5.55558	5.55558	5e-05	1317	0.00155934	4.05666	OK	No	-2.04251	0.00415	0.02372		No	5.55558	5.71652	1.74336	5.71652	5.71652		PCDHB17	AgilentProbeDB
676819	A_32_P225092	KIAA1217	Homo sapiens KIAA1217 (KIAA1217), transcript variant 1, mRNA [NM_019590]	NM_019590	-1.19718	0.29639	0.06351	-15.7464	5e-05	1318	0.00155816	-4.03926	OK	No	-2.44584	0.01896	0.00231		No	15.7464	0.12175	-2.10578	-8.21348	8.21348		KIAA1217	AgilentProbeDB
676885	A_23_P328298	ODF2L	Homo sapiens outer dense fiber of sperm tails 2-like (ODF2L), transcript variant 1, mRNA [NM_020729]	NM_020729	-1.00162	0.24739	0.09963	-10.0374	5e-05	1319	0.00155697	-4.04876	OK	No	-2.34969	0.01913	0.00223		No	10.0374	0.11651	-2.14976	-8.58281	8.58281		ODF2L	AgilentProbeDB
680808	A_23_P114783	PARP1	Homo sapiens poly (ADP-ribose) polymerase 1 (PARP1), mRNA [NM_001618]	NM_001618	-0.94709	0.23409	0.11296	-8.85297	5e-05	1320	0.0015558	-4.04585	OK	No	-2.32684	0.0168	0.00264		No	8.85297	0.15734	-1.84936	-6.35575	6.35575		PARP1	AgilentProbeDB
640539	A_24_P197537	PDE8B	Homo sapiens phosphodiesterase 8B (PDE8B), transcript variant 1, mRNA [NM_003719]	NM_003719	-1.27641	0.31712	0.05292	-18.8977	6e-05	1321	0.00186554	-4.02502	OK	No	-2.45824	0.02518	0.00218		No	18.8977	0.08645	-2.44824	-11.5679	11.5679		PDE8B	AgilentProbeDB
640565	A_23_P53152	C11orf17	Homo sapiens chromosome 11 open reading frame 17 (C11orf17), transcript variant 1, mRNA [NM_182901]	NM_020642	-0.81679	0.20313	0.15248	-6.55824	6e-05	1322	0.00186413	-4.02109	OK	No	-2.37811	0.01148	0.00237		No	6.55824	0.20626	-1.5786	-4.84814	4.84814		C11orf17	AgilentProbeDB
641466	A_24_P269624	THC2631989	BE090931 PM4-BT0724-310300-005-d10 BT0724 Homo sapiens cDNA, mRNA sequence [BE090931]	BE090931	-0.97088	0.24274	0.10694	-9.35147	6e-05	1323	0.00186272	-3.99964	OK	No	-2.36249	0.01578	0.00237		No	9.35147	0.15028	-1.89527	-6.65435	6.65435		THC2631989	AgilentProbeDB
642302	A_24_P658505	AK000053	Homo sapiens cDNA FLJ20046 fis, clone COL00573. [AK000053]	AK000053	-1.21289	0.30313	0.06125	-16.3266	6e-05	1324	0.00186131	-4.00126	OK	No	-2.48743	0.01742	0.0021		No	16.3266	0.12036	-2.11729	-8.30861	8.30861		AK000053	AgilentProbeDB
644802	A_23_P311885	L3MBTL3	Homo sapiens l(3)mbt-like 3 (Drosophila) (L3MBTL3), transcript variant 1, mRNA [NM_032438]	NM_032438	-1.43301	0.35764	0.0369	-27.1023	6e-05	1325	0.00185991	-4.00679	OK	No	-2.05763	0.26362	0.00288		No	27.1023	0.01091	-4.51842	-91.6904	91.6904		L3MBTL3	AgilentProbeDB
647070	A_32_P211621	BC053880	Homo sapiens cDNA clone IMAGE:5753455. [BC053880]	BC053880	1.50328	0.37376	31.8624	31.8624	6e-05	1326	0.00185851	4.022	OK	No	-2.14899	0.00255	0.17165		No	31.8624	67.3459	4.20984	67.3459	67.3459		BC053880	AgilentProbeDB
647568	A_24_P216253	DLGAP4	Homo sapiens discs, large (Drosophila) homolog-associated protein 4 (DLGAP4), transcript variant 1, mRNA [NM_014902]	NM_014902	-1.42343	0.35316	0.03772	-26.5113	6e-05	1327	0.00185711	-4.03058	OK	No	-1.89169	0.23802	0.00336		No	26.5113	0.0141	-4.26171	-70.9313	70.9313		DLGAP4	AgilentProbeDB
647908	A_32_P67036	BC067908	Homo sapiens cDNA clone IMAGE:30332316. [BC067908]	BC067908	-1.46938	0.36563	0.03393	-29.4698	6e-05	1328	0.00185571	-4.01879	OK	No	-1.65917	0.24878	0.00568		No	29.4698	0.02283	-3.77959	-43.7981	43.7981		BC067908	AgilentProbeDB
648329	A_24_P588578	BM998866	UI-H-DI0-avn-c-07-0-UI.s1 NCI_CGAP_DI0 Homo sapiens cDNA clone IMAGE:5881662 3', mRNA sequence [BM998866]		-1.27099	0.31632	0.05358	-18.6634	6e-05	1329	0.00185431	-4.01811	OK	No	-2.2629	0.05195	0.00238		No	18.6634	0.04582	-3.08298	-21.8234	21.8234		BM998866	AgilentProbeDB
648504	A_24_P250614	SF3A1	Homo sapiens splicing factor 3a, subunit 1, 120kDa (SF3A1), transcript variant 1, mRNA [NM_005877]	NM_005877	-1.56893	0.39058	0.02698	-37.0618	6e-05	1330	0.00185292	-4.01688	OK	No	-2.04495	0.22021	0.00226		No	37.0618	0.01025	-4.58093	-97.6049	97.6049		SF3A1	AgilentProbeDB
650456	A_24_P913096	A_24_P913096	Unknown		0.42427	0.10599	2.65626	2.65626	6e-05	1331	0.00185153	4.00308	OK	No	-1.55776	0.01983	0.0494		No	2.65626	2.49101	0.91269	2.49101	2.49101			AgilentProbeDB
650607	A_23_P422350	MYO7A	Homo sapiens myosin VIIA (MYO7A), transcript variant 1, mRNA [NM_000260]	NM_000260	0.39058	0.0971	2.45798	2.45798	6e-05	1332	0.00185014	4.02239	OK	No	-1.64926	0.01583	0.03715		No	2.45798	2.34701	0.85314	2.34701	2.34701		MYO7A	AgilentProbeDB
651529	A_23_P35576	ZNF518A	Homo sapiens zinc finger protein 518A (ZNF518A), mRNA [NM_014803]	NM_014803	-1.61669	0.40216	0.02417	-41.3704	6e-05	1333	0.00184875	-4.02007	OK	No	-1.99522	0.16213	0.00277		No	41.3704	0.01709	-4.06922	-58.511	58.511		ZNF518A	AgilentProbeDB
651839	A_23_P81484	LOC100130703	PREDICTED: Homo sapiens similar to hCG2042168 (LOC100130703), mRNA [XM_001714375]		0.1731	0.0433	1.4897	1.4897	6e-05	1334	0.00184736	3.99801	OK	No	-1.07061	0.07683	0.10572		No	1.4897	1.376	0.31918	1.376	1.376		LOC100130703	AgilentProbeDB
653477	A_23_P93389	NUDT3	Homo sapiens nudix (nucleoside diphosphate linked moiety X)-type motif 3 (NUDT3), mRNA [NM_006703]	NM_006703	-1.03709	0.25788	0.09181	-10.8916	6e-05	1335	0.00184598	-4.02163	OK	No	-2.29144	0.02339	0.00223		No	10.8916	0.09548	-2.34885	-10.4735	10.4735		NUDT3	AgilentProbeDB
655893	A_23_P212937	GRSF1	Homo sapiens G-rich RNA sequence binding factor 1 (GRSF1), transcript variant 1, mRNA [NM_002092]	NM_002092	-1.12464	0.28077	0.07505	-13.3241	6e-05	1336	0.0018446	-4.00557	OK	No	-2.06553	0.0623	0.00313		No	13.3241	0.05029	-2.9899	-19.8836	19.8836		GRSF1	AgilentProbeDB
656069	A_23_P131375	PQLC3	Homo sapiens PQ loop repeat containing 3 (PQLC3), mRNA [NM_152391]	NM_152391	-0.92487	0.23137	0.11889	-8.41147	6e-05	1337	0.00184322	-3.99743	OK	No	-2.29545	0.01808	0.00274		No	8.41147	0.15173	-1.88565	-6.59066	6.59066		PQLC3	AgilentProbeDB
656477	A_32_P85999	CDH13	Homo sapiens cadherin 13, H-cadherin (heart) (CDH13), mRNA [NM_001257]	NM_001257	-1.09641	0.27251	0.08009	-12.4855	6e-05	1338	0.00184184	-4.0234	OK	No	-2.28138	0.06995	0.00469		No	12.4855	0.06704	-2.70252	-14.9173	14.9173		CDH13	AgilentProbeDB
662579	A_32_P741217	C14orf177	Homo sapiens chromosome 14 open reading frame 177 (C14orf177), mRNA [NM_182560]	NM_182560	-1.17874	0.29416	0.06626	-15.0918	6e-05	1339	0.00184046	-4.00715	OK	No	-2.10961	0.07474	0.0027		No	15.0918	0.03607	-3.32237	-27.7259	27.7259		C14orf177	AgilentProbeDB
662599	A_23_P37636	FAM96A	Homo sapiens family with sequence similarity 96, member A (FAM96A), transcript variant 1, mRNA [NM_032231]	NM_032231	-1.00899	0.25048	0.09795	-10.209	6e-05	1340	0.00183909	-4.02826	OK	No	-0.87659	0.7632	0.0323		No	10.209	0.04232	-3.16254	-23.6305	23.6305		FAM96A	AgilentProbeDB
663301	A_24_P48791	EIF2S2	Homo sapiens eukaryotic translation initiation factor 2, subunit 2 beta, 38kDa (EIF2S2), mRNA [NM_003908]	NM_003908	-0.94828	0.23577	0.11265	-8.87735	6e-05	1341	0.00183772	-4.02207	OK	No	-1.93957	0.05027	0.00522		No	8.87735	0.10382	-2.26505	-9.63161	9.63161		EIF2S2	AgilentProbeDB
663419	A_23_P325625	C9orf126	Homo sapiens chromosome 9 open reading frame 126 (C9orf126), mRNA [NM_173690]	NM_173690	-0.99704	0.24884	0.10068	-9.93212	6e-05	1342	0.00183635	-4.00677	OK	No	-2.44641	0.01361	0.00244		No	9.93212	0.17894	-1.72073	-5.58859	5.58859		C9orf126	AgilentProbeDB
663709	A_23_P205637	TRIM9	Homo sapiens tripartite motif-containing 9 (TRIM9), transcript variant 1, mRNA [NM_015163]	NM_015163	-1.25726	0.31315	0.0553	-18.0827	6e-05	1343	0.00183498	-4.01489	OK	No	-2.44195	0.02473	0.00228		No	18.0827	0.09222	-2.38359	-10.8437	10.8437		TRIM9	AgilentProbeDB
663731	A_32_P21916	A_32_P21916	Unknown		1.54038	0.38443	34.7037	34.7037	6e-05	1344	0.00183362	4.00688	OK	No	-1.78105	0.00336	0.78649		No	34.7037	233.952	5.45511	233.952	233.952			AgilentProbeDB
664791	A_23_P117654	MYO5A	Homo sapiens myosin VA (heavy chain 12, myoxin) (MYO5A), transcript variant 1, mRNA [NM_000259]	NM_000259	-0.72226	0.18054	0.18956	-5.27549	6e-05	1345	0.00183225	-4.00049	OK	No	-2.01673	0.07164	0.0083		No	5.27549	0.11583	-2.15561	-8.63311	8.63311		MYO5A	AgilentProbeDB
666095	A_24_P13533	PPIL5	Homo sapiens peptidylprolyl isomerase (cyclophilin)-like 5 (PPIL5), transcript variant 3, mRNA [NM_203467]	NM_203467	-0.87148	0.21656	0.13444	-7.43838	6e-05	1346	0.00183089	-4.02427	OK	No	-1.76265	0.06509	0.00802		No	7.43838	0.12318	-2.09408	-8.118	8.118		PPIL5	AgilentProbeDB
666136	A_23_P63870	SAMD8	Homo sapiens sterile alpha motif domain containing 8 (SAMD8), mRNA [NM_144660]	NM_144660	-0.95398	0.23832	0.11118	-8.99462	6e-05	1347	0.00182953	-4.00301	OK	No	-2.35922	0.01584	0.00214		No	8.99462	0.13494	-2.00289	-7.41046	7.41046		SAMD8	AgilentProbeDB
666460	A_23_P139919	CHST11	Homo sapiens carbohydrate (chondroitin 4) sulfotransferase 11 (CHST11), mRNA [NM_018413]	NM_018413	-1.37005	0.34052	0.04265	-23.4451	6e-05	1348	0.00182818	-4.02345	OK	No	-1.78178	0.24116	0.00453		No	23.4451	0.0188	-3.97373	-53.1826	53.1826		CHST11	AgilentProbeDB
667083	A_23_P250358	HERC6	Homo sapiens hect domain and RLD 6 (HERC6), mRNA [NM_017912]	NM_001013002	-1.28503	0.3206	0.05188	-19.2766	6e-05	1349	0.00182682	-4.00824	OK	No	-2.41202	0.02707	0.00245		No	19.2766	0.09039	-2.40368	-11.0638	11.0638		HERC6	AgilentProbeDB
668363	A_24_P187871	LOC100131860	Homo sapiens cDNA FLJ39790 fis, clone SPLEN2003204. [AK097109]	AK097109	-1.11278	0.27629	0.07713	-12.9652	6e-05	1350	0.00182547	-4.02762	OK	No	-2.29582	0.02647	0.00251		No	12.9652	0.09469	-2.35714	-10.5607	10.5607		LOC100131860	AgilentProbeDB
671349	A_24_P35169	GATAD1	Homo sapiens GATA zinc finger domain containing 1 (GATAD1), mRNA [NM_021167]	NM_021167	-1.45412	0.36248	0.03515	-28.4526	6e-05	1351	0.00182412	-4.01156	OK	No	-2.11343	0.1194	0.00295		No	28.4526	0.02471	-3.70067	-40.4746	40.4746		GATAD1	AgilentProbeDB
671399	A_32_P43959	THC2648584	Unknown		0.41735	0.10439	2.61427	2.61427	6e-05	1352	0.00182277	3.99798	OK	No	-1.52271	0.02138	0.05199		No	2.61427	2.43178	0.88862	2.43178	2.43178		THC2648584	AgilentProbeDB
672411	A_23_P31681	C8orf38	Homo sapiens cDNA FLJ23887 fis, clone LNG14332. [AK074467]	AK074467	0.67494	0.16854	4.73084	4.73084	6e-05	1353	0.00182142	4.00474	OK	No	-1.95042	0.009	0.05428		No	4.73084	6.03295	1.79724	6.03295	6.03295		C8orf38	AgilentProbeDB
673053	A_24_P356601	HEXIM1	Homo sapiens hexamethylene bis-acetamide inducible 1 (HEXIM1), mRNA [NM_006460]	NM_006460	-1.53816	0.38215	0.02896	-34.5268	6e-05	1354	0.00182007	-4.02504	OK	No	-2.06818	0.13928	0.00231		No	34.5268	0.01659	-4.09888	-60.2729	60.2729		HEXIM1	AgilentProbeDB
674091	A_32_P108033	THC2662244	Q26SG8_XANP2 (Q26SG8) Cytochrome C-type biogenesis protein CycL precursor, partial (8%) [THC2662244]	DW443340	-1.13921	0.28349	0.07258	-13.7787	6e-05	1355	0.00181873	-4.0185	OK	No	-2.4126	0.02434	0.00295		No	13.7787	0.12127	-2.10973	-8.24604	8.24604		THC2662244	AgilentProbeDB
674338	A_24_P917759	LOC730079	PREDICTED: Homo sapiens hypothetical LOC730079 (LOC730079), mRNA [XM_001132321]		-1.36626	0.34025	0.04303	-23.2412	6e-05	1356	0.00181739	-4.01545	OK	No	-2.16801	0.08319	0.00235		No	23.2412	0.02822	-3.56771	-35.4353	35.4353		LOC730079	AgilentProbeDB
675053	A_32_P187651	LOC100126784	Homo sapiens cDNA clone IMAGE:4822429. [BC047636]	BC047636	-1.20401	0.29915	0.06252	-15.996	6e-05	1357	0.00181605	-4.02479	OK	No	-2.46063	0.02046	0.00223		No	15.996	0.10907	-2.21576	-9.16838	9.16838		LOC100126784	AgilentProbeDB
675701	A_24_P299164	PGBD4	Homo sapiens cDNA FLJ37497 fis, clone BRAWH2015853. [AK094816]	NM_152595	-1.30842	0.32541	0.04916	-20.343	6e-05	1358	0.00181471	-4.02085	OK	No	-2.17966	0.06331	0.00231		No	20.343	0.03651	-3.31014	-27.3889	27.3889		PGBD4	AgilentProbeDB
677718	A_24_P843020	LOC729111	PREDICTED: Homo sapiens hypothetical LOC729111 (LOC729111), mRNA [XM_001129347]		-1.30601	0.32413	0.04943	-20.2309	6e-05	1359	0.00181338	-4.02931	OK	No	-2.45123	0.0249	0.00218		No	20.2309	0.08754	-2.43565	-11.4233	11.4233		LOC729111	AgilentProbeDB
680537	A_24_P914282	BC015783	Homo sapiens, clone IMAGE:4857346, mRNA. [BC015783]	BC015783	-0.89065	0.22257	0.12863	-7.77404	6e-05	1360	0.00181204	-4.00168	OK	No	-2.01599	0.03434	0.00456		No	7.77404	0.13293	-2.01791	-7.52256	7.52256		BC015783	AgilentProbeDB
681187	A_24_P281975	GNPTAB	Homo sapiens N-acetylglucosamine-1-phosphate transferase, alpha and beta subunits (GNPTAB), mRNA [NM_024312]	NM_024312	-1.18894	0.29661	0.06472	-15.4503	6e-05	1361	0.00181071	-4.00838	OK	No	-2.0662	0.12551	0.00224		No	15.4503	0.01786	-4.02496	-55.9783	55.9783		GNPTAB	AgilentProbeDB
642921	A_24_P340112	THC2683124	Unknown		-1.35852	0.3417	0.0438	-22.8306	7e-05	1362	0.00211095	-3.97578	OK	No	-2.0702	0.08258	0.00357		No	22.8306	0.04324	-3.14107	-23.1286	23.1286		THC2683124	AgilentProbeDB
644572	A_24_P941773	METTL7A	Homo sapiens methyltransferase like 7A (METTL7A), mRNA [NM_014033]	NM_014033	-0.97065	0.2444	0.10699	-9.34642	7e-05	1363	0.0021094	-3.97158	OK	No	-2.41381	0.0163	0.00212		No	9.34642	0.12995	-2.04057	-7.69502	7.69502		METTL7A	AgilentProbeDB
645929	A_32_P115122	CR605438	full-length cDNA clone CS0DL011YO05 of B cells (Ramos cell line) Cot 25-normalized of Homo sapiens (human). [CR605438]	CR605438	0.65745	0.16468	4.54414	4.54414	7e-05	1364	0.00210785	3.99227	OK	No	-1.77062	0.00878	0.04216		No	4.54414	4.80209	1.56905	4.80209	4.80209		CR605438	AgilentProbeDB
647549	A_24_P200219	UPK1B	Homo sapiens uroplakin 1B (UPK1B), mRNA [NM_006952]	NM_006952	-1.05415	0.26446	0.08828	-11.3279	7e-05	1365	0.00210631	-3.98611	OK	No	-2.22948	0.02753	0.00306		No	11.3279	0.11115	-2.19691	-8.99719	8.99719		UPK1B	AgilentProbeDB
650991	A_23_P141302	ZNF18	Homo sapiens zinc finger protein 18 (ZNF18), mRNA [NM_144680]	NM_144680	-1.29365	0.32508	0.05086	-19.663	7e-05	1366	0.00210477	-3.97952	OK	No	-1.51484	0.28978	0.00876		No	19.663	0.03022	-3.49927	-33.0912	33.0912		ZNF18	AgilentProbeDB
651978	A_24_P924480	THC2665444	Unknown		-0.9777	0.24569	0.10527	-9.49953	7e-05	1367	0.00210323	-3.97944	OK	No	-2.11944	0.03019	0.00369		No	9.49953	0.12214	-2.10259	-8.18734	8.18734		THC2665444	AgilentProbeDB
653981	A_24_P109272	ADD1	Homo sapiens adducin 1 (alpha), mRNA (cDNA clone MGC:44427 IMAGE:5297337), complete cds. [BC042998]	BC042998	-1.34194	0.33767	0.04551	-21.9755	7e-05	1368	0.00210169	-3.97414	OK	No	-1.72048	0.20041	0.00562		No	21.9755	0.02804	-3.57399	-35.6584	35.6584		ADD1	AgilentProbeDB
655000	A_24_P56462	DAD1	Homo sapiens defender against cell death 1 (DAD1), mRNA [NM_001344]	NM_001344	-1.13687	0.28695	0.07297	-13.7048	7e-05	1369	0.00210015	-3.96197	OK	No	-0.94012	1.91778	0.02073		No	13.7048	0.01081	-4.52742	-92.5197	92.5197		DAD1	AgilentProbeDB
655290	A_23_P111000	PSMB9	Homo sapiens proteasome (prosome, macropain) subunit, beta type, 9 (large multifunctional peptidase 2) (PSMB9), transcript variant 1, mRNA [NM_002800]	NM_002800	-0.45368	0.11437	0.35182	-2.84233	7e-05	1370	0.00209862	-3.96685	OK	No	0.2869	3.95732	1.06544		No	2.84233	0.26923	-1.31218	-3.71425	3.71425		PSMB9	AgilentProbeDB
655587	A_24_P208442	PDE1A	Homo sapiens phosphodiesterase 1A, calmodulin-dependent (PDE1A), transcript variant 2, mRNA [NM_001003683]	NM_001003683	1.13027	0.28467	13.4979	13.4979	7e-05	1371	0.00209709	3.97047	OK	No	-2.2838	0.00304	0.02999		No	13.4979	9.88118	2.29063	9.88118	9.88118		PDE1A	AgilentProbeDB
655737	A_24_P324700	ZMYND8	Homo sapiens DNA binding peptide mRNA, partial cds. [AF144233]	AF144233	-1.02454	0.25722	0.09451	-10.5814	7e-05	1372	0.00209556	-3.98316	OK	No	-2.28305	0.02362	0.00224		No	10.5814	0.09487	-2.35522	-10.5405	10.5405		ZMYND8	AgilentProbeDB
656468	A_24_P24565	THC2484329	Unknown		-1.17097	0.29489	0.06746	-14.8241	7e-05	1373	0.00209403	-3.97086	OK	No	-2.21849	0.04238	0.00232		No	14.8241	0.05476	-2.90489	-18.2632	18.2632		THC2484329	AgilentProbeDB
656724	A_24_P287766	ABCC12	Homo sapiens ATP-binding cassette, sub-family C (CFTR/MRP), member 12 (ABCC12), mRNA [NM_033226]	NM_033226	0.80382	0.20264	6.36532	6.36532	7e-05	1374	0.00209251	3.96667	OK	No	-1.99464	0.00627	0.03349		No	6.36532	5.33812	1.67487	5.33812	5.33812		ABCC12	AgilentProbeDB
657471	A_24_P646172	AL109783	Homo sapiens mRNA full length insert cDNA clone EUROIMAGE 163507. [AL109783]	AL109783	-1.18122	0.29696	0.06588	-15.178	7e-05	1375	0.00209099	-3.97763	OK	No	-2.48193	0.01832	0.00214		No	15.178	0.11694	-2.14613	-8.5517	8.5517		AL109783	AgilentProbeDB
658081	A_32_P3431	AK129542	Homo sapiens cDNA FLJ26031 fis, clone PNC08078. [AK129542]	AK129542	-1.04946	0.26306	0.08924	-11.2063	7e-05	1376	0.00208947	-3.98946	OK	No	-2.34643	0.02055	0.0033		No	11.2063	0.16072	-1.82811	-6.22211	6.22211		AK129542	AgilentProbeDB
658721	A_32_P113736	THC2693923	AY175578 antibody variable domain {Oryctolagus cuniculus} (exp=-1; wgp=0; cg=0), partial (11%) [THC2693923]		-0.93912	0.23583	0.11505	-8.69199	7e-05	1377	0.00208795	-3.98213	OK	No	-2.04761	0.03522	0.00441		No	8.69199	0.12522	-2.07768	-7.98588	7.98588		THC2693923	AgilentProbeDB
659287	A_23_P72770	USP44	Homo sapiens ubiquitin specific peptidase 44 (USP44), transcript variant 1, mRNA [NM_032147]	NM_032147	0.82548	0.20674	6.69082	6.69082	7e-05	1378	0.00208644	3.99291	OK	No	-2.08667	0.0045	0.02471		No	6.69082	5.49399	1.70366	5.49399	5.49399		USP44	AgilentProbeDB
661684	A_24_P102125	AF285120	Homo sapiens CGI-204 mRNA, complete cds. [AF285120]	AF285120	-1.19636	0.30165	0.06363	-15.7165	7e-05	1379	0.00208492	-3.96605	OK	No	-2.18089	0.06046	0.00223		No	15.7165	0.03683	-3.30155	-27.1546	27.1546		AF285120	AgilentProbeDB
661741	A_23_P416011	SPAG11B	Homo sapiens sperm associated antigen 11B (SPAG11B), transcript variant C, mRNA [NM_058203]	NM_058203	1.42427	0.35724	26.5625	26.5625	7e-05	1380	0.00208341	3.98685	OK	No	-1.4631	0.00845	0.62409		No	26.5625	73.8821	4.30247	73.8821	73.8821		SPAG11B	AgilentProbeDB
662630	A_23_P122937	ELMO1	Homo sapiens engulfment and cell motility 1 (ELMO1), transcript variant 1, mRNA [NM_014800]	NM_014800	-1.13179	0.28378	0.07383	-13.5453	7e-05	1381	0.0020819	-3.98832	OK	No	-1.72357	0.11859	0.00642		No	13.5453	0.05413	-2.91635	-18.4737	18.4737		ELMO1	AgilentProbeDB
663302	A_23_P205367	PPP4R4	Homo sapiens protein phosphatase 4, regulatory subunit 4 (PPP4R4), transcript variant 2, mRNA [NM_020958]	NM_020958	-1.18226	0.29715	0.06573	-15.2145	7e-05	1382	0.0020804	-3.97863	OK	No	-2.43661	0.01898	0.00239		No	15.2145	0.12597	-2.07167	-7.9381	7.9381		PPP4R4	AgilentProbeDB
664646	A_24_P365322	ZNF709	Homo sapiens zinc finger protein 709 (ZNF709), mRNA [NM_152601]	AK095600	-0.85988	0.216	0.13808	-7.24244	7e-05	1383	0.00207889	-3.98093	OK	No	-2.23449	0.01988	0.00305		No	7.24244	0.15352	-1.87391	-6.5137	6.5137		ZNF709	AgilentProbeDB
664965	A_32_P161762	RUNX2	Homo sapiens runt-related transcription factor 2 (RUNX2), transcript variant 3, mRNA [NM_004348]	NM_004348	-1.03022	0.26004	0.09328	-10.7206	7e-05	1384	0.00207739	-3.96177	OK	No	-1.90014	0.07183	0.00548		No	10.7206	0.07628	-2.57336	-13.1098	13.1098		RUNX2	AgilentProbeDB
665476	A_24_P874007	A_24_P874007	Unknown		-1.10268	0.27768	0.07894	-12.6671	7e-05	1385	0.00207589	-3.97099	OK	No	-2.37601	0.02202	0.00216		No	12.6671	0.09815	-2.32127	-10.1887	10.1887			AgilentProbeDB
665781	A_24_P915307	THC2531982	Unknown		-0.79314	0.19914	0.16101	-6.21073	7e-05	1386	0.00207439	-3.98288	OK	No	-2.42647	0.01058	0.00218		No	6.21073	0.20591	-1.58032	-4.8565	4.8565		THC2531982	AgilentProbeDB
666670	A_24_P545200	THC2565422	ALU1_HUMAN (P39188) Alu subfamily J sequence contamination warning entry, partial (3%) [THC2565422]	AA307830	-1.19213	0.30022	0.06425	-15.5644	7e-05	1387	0.0020729	-3.9709	OK	No	-0.75554	3.34095	0.1192		No	15.5644	0.03568	-3.33324	-28.0291	28.0291		THC2565422	AgilentProbeDB
[truncated: 39,707 more rows]

## Sheet: for PRISM
Primary Sequence Name	Fold Change	FDR (Maybe??)	minus log FDR
[truncated: 41,094 more rows]

[truncated: 6 more sheets: adj p value <0.01, adj pVlaue andFC>10 upinV1, TF up in V1, adj pValue and FC>-10 downV1, TF up in V2, TF comparisson]
